# Supplementary material for: Prevalence of Orientia tsutsugamushi, Anaplasma phagocytophilum and Leptospira interrogans in striped field mice in Gwangju, Republic of Korea
Source: PLoS One. 2019 Aug 16;14(8):e0215526. doi: 10.1371/journal.pone.0215526 (PMC6697328; doi:10.1371/journal.pone.0215526)
Supplement: S1 File — (ZIP) [file pone.0215526.s002.zip › Supplement_wild rodent_2016/Fig 1/Anaplasma ankA (560bp) wild rodent 2016.aln]

CLUSTAL 2.1 multiple sequence alignment


Anaplasma_sp._BR-BO-27_KJ83224      ------CGTTAATTAAAAACAGTG--CTGATGTAAATGCGTCTCCAGAAC
Anaplasma_phagocytophilum_AF10      ------CGTTAATTAAAAACAGAG--CTGATGTAAATGCGTCTCCAGAAC
Anaplasma_phagocytophilum_KZA1      ------CGTTAATTAAAAACAGTG--CTGATGTAAATGCGTCTCCAGAAC
6-1_blood                           ------CGTTAATTAAAAACAGTG--CTGATGTAAATGCGTCTCCAGAAC
Anaplasma_phagocytophilum_gw1_      ------CGTTAATTAAAAACAGTG--CTGATGTAAATGCGTCTCCAGAAC
8-2_spleen                          ------CGTTAATTAAAAACAGTG--CTGATGTAAATGCGTCTCCAGAAC
8-6_spleen                          ------CGTTAATTAAAAACAGTG--CTGATGTAAATGCGTCTCCAGAAC
8-2_blood                           ------CGTTAATTAAAAACAGTG--CTGATGTAAATGCGTCTCCAGAAC
8-6_kidney                          ------CGTTAATTAAAAACAGTG--CTGATGTAAATGCGTCTCCAGAAC
6-6_blood                           ------CGTTAATTAAAAACAGTG--CTGATGTAAATGCGTCTCCAGAAC
6-7_blood                           ------CGTTAATTAAAAACAGTG--CTGATGTAAATGCGTCTCCAGAAC
6-1_spleen                          ------CGTTAATTAAAAACAGTG--CTGATGTAAATGCGTCTCCAGAAC
Anaplasma_phagocytophilum_AY50      ------CGTTAATTAAAAACAGTG--CTGATGTAAATGCGTCTCCAGAAC
Anaplasma_phagocytophilum_MRK_      ------CGTTAATTAAAAACAGTG--CTGATGTAAATGCGTCTCCAGAAC
Anaplasma_phagocytophilum_AF10      ------CGTTAATTAAAAACAGTG--CTGATGTAAATGCGTCTCCAGAAC
Anaplasma_phagocytophilum_PZA-      ------CGTTAATTAAAAACAGTG--CTGATGTAAATGCGTCTCCAGAAC
8-10_spleen                         ------CGTTAATTAAAAACAGTG--CTGATGTAAATGCGTCTCCAGAAC
8-12_spleen                         ------CGTTAATTAAAAACAGTG--CTGATGTAAATGCGTCTCCAGAAC
8-1_spleen                          ------CGTTAATTAAAAACAGTG--CTGATGTAAATGCGTCTCCAGAAC
Anaplasma_phagocytophilum_HZ_C      ------CGTTAATTAAAAACAGTG--CTGATGTAAATGCGTCTCCAGAAC
Ehrlichia_chaffeensis_JF815695      ------AGACAAATAGTAATATAA--TTAATATTAGAA-ATTTTGGAAAT
Anaplasma_marginale_CP000030        ----CTGTACCCACTACGCCAACA--CCGACACCGACGCCGTCGCCAGGC
Ehrlichia_canis_CP000107            -AGTAAGTTGAAACTAGCATATCAATCTATTTCTAATAGTGTTTATAGAA
Candidatus_Neoehrlichia_lotori      TACTTATTGGATTTGGTTGTGTAGCCCCTACATTAGAAGAACTAGCTACC
Anaplasma_centrale_CP001759         ------GGGTGTTTATCCACGATG---CAATGTCGGGAACATCTAGACAC
                                                                                      

Anaplasma_sp._BR-BO-27_KJ83224      CAGCTA--TTTCTGCGGGTATACAAGGAGG--------GTGCT-TTCAGG
Anaplasma_phagocytophilum_AF10      CGGCTA--TTTCTGCGGGTATACAAGGAGG--------GTGCT-TTCAGG
Anaplasma_phagocytophilum_KZA1      CAGCTA--TTTCTTTGGGTATACAAGGAGG--------GTGCT-TTCAGG
6-1_blood                           CAGCTA--TTTCTTTGGGTATACAAGGAGG--------GTGCT-TTCAGG
Anaplasma_phagocytophilum_gw1_      CAGCTA--TTTCTTTGGGTATACAAGGAGG--------GTGCT-TTCAGG
8-2_spleen                          CAGCTA--TTTCTTTGGGTATACAAGGAGG--------GTGCT-TTCAGG
8-6_spleen                          CAGCTA--TTTCTTTGGGTATACAAGGAGG--------GTGCT-TTCAGG
8-2_blood                           CAGCTA--TTTCTTTGGGTATACAAGGAGG--------GTGCT-TTCAGG
8-6_kidney                          CAGCTA--TTTCTTTGGGTATACAAGGAGG--------GTGCT-TTCAGG
6-6_blood                           CAGCTA--TTTCTTTGGGTATACAAGGAGG--------GTGCT-TTCAGG
6-7_blood                           CAGCTA--TTTCTTTGGGTATACAAGGAGG--------GTGCT-TTCAGG
6-1_spleen                          CAGCTA--TTTCTTTGGGTATACAAGGAGG--------GTGCT-TTCAGG
Anaplasma_phagocytophilum_AY50      CAGCTA--TTTCTTTGGGTATACAAGGAGG--------GTGCT-TTCAGG
Anaplasma_phagocytophilum_MRK_      CAGCTA--TTTCTGTGGGTATACAAGGAGG--------GTGCT-TTCAGG
Anaplasma_phagocytophilum_AF10      CAGCTA--TTTCTGTGGGTATACAAGGAGG--------GTGCT-TTCAGG
Anaplasma_phagocytophilum_PZA-      CAGCTA--TTTCTGTGGGTATACAAGGAGG--------GTGCT-TTCAGG
8-10_spleen                         CAGCTA--TTTCTGTGGGTATACAAGGAGG--------GTGCT-TTCAGG
8-12_spleen                         CAGCTA--TTTCTGTGGGTATACAAGGAGG--------GTGCT-TTCAGG
8-1_spleen                          CAGCTA--TTTCTGTGGGTATACAAGGAGG--------GTGCT-TTCAGG
Anaplasma_phagocytophilum_HZ_C      CAGCTA--TTACTTTGGGTATACAAGGAAG--------GTGCT-TTCAGG
Ehrlichia_chaffeensis_JF815695      CAATCC--CCATTGCATGTTATGGTTCAGA--------ACCCT-GGCTGT
Anaplasma_marginale_CP000030        GTGCCG--CCACTGCAGCCACGAGAGGAAGCTAGGCGTATCCT-GACCTA
Ehrlichia_canis_CP000107            CGTTAT--TTAATGTATTAGATAGCGATGA--------AACTT-CAGAAG
Candidatus_Neoehrlichia_lotori      CTTTTA--AGTTTGTGCTGAGCTGTATTATTTAATTGCGGCAA-CTCTGG
Anaplasma_centrale_CP001759         AATTTTATCTTTTGCTGTCGCCTAGAACGATCGACCGTGTCCTGCATTAC
                                                *                                     

Anaplasma_sp._BR-BO-27_KJ83224      GGGGTAAAGC---TATAAAGCAT--TTAAAGCGT-----GTTGTAGAAGC
Anaplasma_phagocytophilum_AF10      GGGGTAAAGC---TATAAAGCAT--TTAAAGCGT-----GTTGTAGAAGC
Anaplasma_phagocytophilum_KZA1      GGGGTAAAGC---TATAAAGCAT--TTAACGCGT-----GTTGTAGAAGC
6-1_blood                           GGGGTAAAGC---TATAAAGCAT--TTAACGCGT-----GTTGTAGAAGC
Anaplasma_phagocytophilum_gw1_      GGGGTAAAGC---TATAAAGCAT--TTAACGCGT-----GTTGTAGAAGC
8-2_spleen                          GGGGTAAAGC---TATAAAGCAT--TTAACGCGT-----GTTGTAGAAGC
8-6_spleen                          GGGGTAAAGC---TATAAAGCAT--TTAACGCGT-----GTTGTAGAAGC
8-2_blood                           GGGGTAAAGC---TATAAAGCAT--TTAACGCGT-----GTTGTAGAAGC
8-6_kidney                          GGGGTAAAGC---TATAAAGCAT--TTAACGCGT-----GTTGTAGAAGC
6-6_blood                           GGGGTAAAGC---TATAAAGCAT--TTAACGCGT-----GTTGTAGAAGC
6-7_blood                           GGGGTAAAGC---TATAAAGCAT--TTAACGCGT-----GTTGTAGAAGC
6-1_spleen                          GGGGTAAAGC---TATAAAGCAT--TTAACGCGT-----GTTGTAGAAGC
Anaplasma_phagocytophilum_AY50      GGGGTAAAGC---TATAAAGCAT--TTAACGCGT-----GTTGTAGAAGC
Anaplasma_phagocytophilum_MRK_      GGGGTAAAGC---TATAAAGCAT--TTAAAGCGT-----GTTGTAGAAGC
Anaplasma_phagocytophilum_AF10      GGGGTAAAGC---TATAAAGCAT--TTAAAGCGT-----GTTGTAGAAGC
Anaplasma_phagocytophilum_PZA-      GGGGTAAAGC---TATAAAGCAT--TTAAAGCGT-----GTTGTAGAAGC
8-10_spleen                         GGGGTAAAGC---TATAAAGCAT--TTAAAGCGT-----GTTGTAGAAGC
8-12_spleen                         GGGGTAAAGC---TATAAAGCAT--TTAAAGCGT-----GTTGTAGAAGC
8-1_spleen                          GGGGTAAAGC---TATAAAGCAT--TTAAGGCGT-----GTTGTAGAAGC
Anaplasma_phagocytophilum_HZ_C      GGAGTAAAGC---TATAAAGCAT--TTAAAGCGT-----GTTGTAGAAGC
Ehrlichia_chaffeensis_JF815695      TCTATAGGGAA--CATACAGGTTG-CTAATGAAT-----GTGGTATGGAT
Anaplasma_marginale_CP000030        TGCGTGGGGCAA-TATGCAGCGCGACGAGTACGC-----GGAGTTTGTAG
Ehrlichia_canis_CP000107            AAGAAGTGGATC-CACAAATTCTA-CGACAGCGTCAGTTAGAGTATAAAG
Candidatus_Neoehrlichia_lotori      ATCAAGTGTAACGCTTACACCATTACTAGCAGCTCCTTTATCTAATATGT
Anaplasma_centrale_CP001759         CGCATTTAGCAGGTTTGTACCATCGGCCGTGGGC-----TTGTTATATGC
                                                      *                               

Anaplasma_sp._BR-BO-27_KJ83224      TGGGGCACATATAAATACTCCT-CCCGGATCCATGAGCCCTT---TAGCT
Anaplasma_phagocytophilum_AF10      TGGGGCACATATAAATACTCCT-CCCGGATCTATGAGCCCTT---TAGCT
Anaplasma_phagocytophilum_KZA1      TGGGGCATCTATAAATGCTCCT-ACCGGATCTATGAGCCCTT---TAGCT
6-1_blood                           TGGGGCATCTATAAATGCTCCT-ACCGGATCTATGAGCCCTT---TAGCT
Anaplasma_phagocytophilum_gw1_      TGGGGCATCTATAAATGCTCCT-ACCGGATCTATGAGCCCTT---TAGCT
8-2_spleen                          TGGGGCATCTATAAATGCTCCT-ACCGGATCTATGAGCCCTT---TAGCT
8-6_spleen                          TGGGGCATCTATAAATGCTCCT-ACCGGATCTATGAGCCCTT---TAGCT
8-2_blood                           TGGGGCATCTATAAATGCTCCT-ACCGGATCTATGAGCCCTT---TAGCT
8-6_kidney                          TGGGGCATCTATAAATGCTCCT-ACCGGATCTATGAGCCCTT---TAGCT
6-6_blood                           TGGGGCATCTATAAATGCTCCT-ACCGGATCTATGAGCCCTT---TAGCT
6-7_blood                           TGGGGCATCTATAAATGCTCCT-ACCGGATCTATGAGCCCTT---TAGCT
6-1_spleen                          TGGGGCATCTATAAATGCTCCT-ACCGGATCTATGAGCCCTT---TAGCT
Anaplasma_phagocytophilum_AY50      TGGGGCACCTATAAATACTCCT-ACCGGATCTATGAGCCCTT---TAGCT
Anaplasma_phagocytophilum_MRK_      TGGGGCACATATAAATACTCCT-ACCGGATCTATGAGCCCTT---TAGCT
Anaplasma_phagocytophilum_AF10      TGGGGCACATATAAATACTCCT-ACCGGATCTATGAGCCCTT---TAGCT
Anaplasma_phagocytophilum_PZA-      TGGGGCACATATAAATACTCCT-ACCGGATCTATGAGCCCTT---TAGCT
8-10_spleen                         TGGGGCACATATAAATACTCCT-ACCGGATCTATGAGCCCGT---TAGCT
8-12_spleen                         TGGGGCACATATAAATACTCCT-ACCGGATCTATGAGCCCTT---TAGCT
8-1_spleen                          TGGGGCACATATAAATACTCCT-ACCGGATCTATGAGCCCTT---TAGCT
Anaplasma_phagocytophilum_HZ_C      TGGGGCACATATAAATACTCCT-ACCGGATCTATGAGCCCTT---TAGCT
Ehrlichia_chaffeensis_JF815695      TTTAAT-CTTATAGATCATCCT-ACTGG---TAGGATGCCTA---TACAT
Anaplasma_marginale_CP000030        CGCAA--CTTGCGGACGTGCCTCAGGGGTACGAGGATACTTGG-CTACTC
Ehrlichia_canis_CP000107            CTCAG-ATGTTTGAATGTGTTATACAAGCTGTAAGAATACTGG-CTGATA
Candidatus_Neoehrlichia_lotori      GCTGAGCCATACTTACTGGATTATTTGGTTGTGTAGCCCCTACATCAGAA
Anaplasma_centrale_CP001759         TCGAACATGTGTGTTTTTGAGC-ATCAGTGCAAAAAGAGCCG----CACT
                                             *                 *                      

Anaplasma_sp._BR-BO-27_KJ83224      GCTGCAG-------TTCAAGCGGCAAATGAGGCAAGTAA-CCCTAAA--G
Anaplasma_phagocytophilum_AF10      GCTGCAG-------TTCAATCGGCAAATGAGGCAAGTAA-CCCTAAA--G
Anaplasma_phagocytophilum_KZA1      GCTGCAG-------TTCAAGCGGCAAATGAGACAAGTAA-CCCTAAA--G
6-1_blood                           GCTGCAG-------TTCAAGCGGCAAATGAGACAAGTAA-CCCTAAA--G
Anaplasma_phagocytophilum_gw1_      GCTGCAG-------TTCAAGCGGCAAATGAGACAAGTAA-CCCTAAA--G
8-2_spleen                          GCTGCAG-------TTCAAGCGGCAAATGAGACAAGTAA-CCCTAAA--G
8-6_spleen                          GCTGCAG-------TTCAAGCGGCAAATGAGACAAGTAA-CCCTAAA--G
8-2_blood                           GCTGCAG-------TTCAAGCGGCAAATGAGACAAGTAA-CCCTAAA--G
8-6_kidney                          GCTGCAG-------TTCAAGCGGCAAATGAGACAAGTAA-CCCTAAA--G
6-6_blood                           GCTGCAG-------TTCAAGCGGCAAATGAGACAAGTAA-CCCTAAA--G
6-7_blood                           GCTGCAG-------TTCAAGCGGCAAATGAGACAAGTAA-CCCTAAA--G
6-1_spleen                          GCTGCAG-------TTCAAGCGGCAAATGAGACAAGTAA-CCCTAAA--G
Anaplasma_phagocytophilum_AY50      GCTGCAG-------TTCAAGCGGCAAATGAGGCAAGTAA-CCCTAAA--G
Anaplasma_phagocytophilum_MRK_      GCTGCAG-------TTCAAGCGGCAAATGAGGCAAGTAA-CCTTAAA--G
Anaplasma_phagocytophilum_AF10      GCTGCAG-------TTCAAGCGGCAAATGAGGCAAGTAA-CCTTAAA--G
Anaplasma_phagocytophilum_PZA-      GCTGCAG-------TTCAAGTGGCAAATGAGGCAAGTAA-CCTTAAA--G
8-10_spleen                         GCTGCAG-------TTCAAGTGGCAAATGAGGCAAGTAA-CCTTAAA--G
8-12_spleen                         GCTGCAG-------TTCAAGTGGCAAATGAGGCAAGTAA-CCTTAAA--G
8-1_spleen                          GCTGCAG-------TTCAAGTGGCAAATGAGGCAAGTAA-CCTTAAA--G
Anaplasma_phagocytophilum_HZ_C      GCTGCAG-------TTCAAGCGGCAAATGAGGCAAGTAA-CCTTAAA--G
Ehrlichia_chaffeensis_JF815695      TATGCTG-------CTGAAGCTGCTTCTTCTG-AGGTGC-TATCATAT-G
Anaplasma_marginale_CP000030        GAATCGGAC-----CTAAAGACAATACTGCACCATGCGTGCTCCGCGG-G
Ehrlichia_canis_CP000107            AAATTAA--------TAAAGCTGTTGCTGAACAGAAAATTTCTCCTGAAC
Candidatus_Neoehrlichia_lotori      GAACTAGCTACCCTTTTAAGTTTATGCTGAGCTGTATTATTTAATTGCGG
Anaplasma_centrale_CP001759         TACATAG---------CTGGCCGCACCGTGGATAGGTGCTCTTTGCTC-G
                                                                                      

Anaplasma_sp._BR-BO-27_KJ83224      CGGCTAATAGGATTGTAAATTTCCTTTTACAGAGGGGTGCAGATCTTTCG
Anaplasma_phagocytophilum_AF10      CGGCTAATAGGATTGTAAATTTCCTTTTACAGAGGGGTGCAGATCTTTCG
Anaplasma_phagocytophilum_KZA1      CGGCTAATAGGATTGTAAATTTCCTTTTACAGAGGGGTGCAGATCTTTCG
6-1_blood                           CGGCTAATAGGATTGTAAATTTCCTTTTACAGAGGGGTGCAGATCTTTCG
Anaplasma_phagocytophilum_gw1_      CGGCTAATAGGATTGTAAATTTCCTTTTACAGAGGGGTGCAGATCTTTCG
8-2_spleen                          CGGCTAATAGGATTGTAAATTTCCTTTTACAGAGGGGTGCAGATCTTTCG
8-6_spleen                          CGGCTAATAGGATTGTAAATTTCCTTTTACAGAGGGGTGCAGATCTTTCG
8-2_blood                           CGGCTAATAGGATTGTAAATTTCCTTTTACAGAGGGGTGCAGATCTTTCG
8-6_kidney                          CGGCTAATAGGATTGTAAATTTCCTTTTACAGAGGGGTGCAGATCTTTCG
6-6_blood                           CGGCTAATAGGATTGTAAATTTCCTTTTACAGAGGGGTGCAGATCTTTCG
6-7_blood                           CGGCTAATAGGATTGTAAATTTCCTTTTACAGAGGGGTGCAGATCTTTCG
6-1_spleen                          CGGCTAATAGGATTGTAAATTTCCTTTTACAGAGGGGTGCAGATCTTTCG
Anaplasma_phagocytophilum_AY50      CGGCTAATAGGATTGTAAATTTCCTTGTACAGAGGGGTGCAGATCTTTCG
Anaplasma_phagocytophilum_MRK_      AGGCTAATAGGATTGTAAATTTCCTTTTACAGAGGGGTGCAGATCTTTCG
Anaplasma_phagocytophilum_AF10      AGGCTAATAGGATTGTAAATTTCCTTTTACAGAGGGGTGCAGATCTTTCG
Anaplasma_phagocytophilum_PZA-      AGGCTAATAGGATTGTAAATTTCCTTTTACAGAGGGGTGCAGATCTTTCG
8-10_spleen                         AGGCTAATAGGATTGTAAATTTCCTTTTACAGAGGGGTGCAGATCTTTCG
8-12_spleen                         AGGCTAATAGGATTGTAAATTTCCTTTTACAGAGGGGTGCAGATCTTTCG
8-1_spleen                          AGGCTAATAGGATTGTAAATTTCCTTTTACAGAGGGGTGCAGATCTTTCG
Anaplasma_phagocytophilum_HZ_C      AGGCTAATAAGATTGTAAATTTCCTTTTACATAGGGGTGCAGATCTTTCG
Ehrlichia_chaffeensis_JF815695      TAATCAGAAATACAAAAGCTGAGTCTCCTCAAGCTAGTGCAGTTAATACA
Anaplasma_marginale_CP000030        AGATCCCAAATACGTTAGCTACTTGCTGAATCATGGATACAGCATAT-CA
Ehrlichia_canis_CP000107            AAGTTTCTGAATTCTTAGCTTATTCAGATCGACCTTGTGATCCTCTTGTT
Candidatus_Neoehrlichia_lotori      TAACTCTGGATCAAGTGTAGCGCTTACACCATTACTA-GCAGCTCCTTCA
Anaplasma_centrale_CP001759         TCGTCCTGAATGGAGAACCCGGCTTTG--TAGTGTTGTGCATAAACCTCA
                                                                                      

Anaplasma_sp._BR-BO-27_KJ83224      TCTACGGATCACAAAGGAACTCCAGCCTTGCATTTAGCAACAGCTG----
Anaplasma_phagocytophilum_AF10      TCTACGGATCACAGTGGAACTCCAGCCTTGCATTTAGCAACAGCTG----
Anaplasma_phagocytophilum_KZA1      TCTACGGATCACAGTGGAACTCCAGCCTTACATTTAGCAACAGCCG----
6-1_blood                           TCTACGGATCACAGTGGAACTCCAGCCTTACATTTAGCAACAGCCG----
Anaplasma_phagocytophilum_gw1_      TCTACGGATCACAGTGGAACTCCAGCCTTACATTTAGCAACAGCCG----
8-2_spleen                          TCTACGGATCACAGTGGAACTCCAGCCTTACATTTAGCAACAGCCG----
8-6_spleen                          TCTACGGATCACAGTGGAACTCCAGCCTTACATTTAGCAACAGCCG----
8-2_blood                           TCTACGGATCACAGTGGAACTCCAGCCTTACATTTAGCAACAGCCG----
8-6_kidney                          TCTACGGATCACAGTGGAACTCCAGCCTTACATTTAGCAACAGCCG----
6-6_blood                           TCTACGGATCACAGTGGAACTCCAGCCTTACATTTAGCAACAGCCG----
6-7_blood                           TCTACGGATCACAGTGGAACTCCAGCCTTACATTTAGCAACAGCCG----
6-1_spleen                          TCTACGGATCACAGTGGAACTCCAGCCTTACATTTAGCAACAGCCG----
Anaplasma_phagocytophilum_AY50      TCTACGGATTGCAGTGGAACTCCAGCCTTGCATTTAGCAACAGCTG----
Anaplasma_phagocytophilum_MRK_      TCTACGGATCACACTGGAACTCCAGCCTTGCATTTAGCAACAGCTG----
Anaplasma_phagocytophilum_AF10      TCTACGGATCACACTGGAACTCCAGCCTTGCATTTAGCAACAGCTG----
Anaplasma_phagocytophilum_PZA-      TCTACGGATCACACTGGAACTCCAGCCTTGCATTTAGCAACAGCTG----
8-10_spleen                         TCTACGGATCACACTGGAACTCCAGCCTTGCATTTAGCAACAGCTG----
8-12_spleen                         TCTACGGATCACACTGGAACTCCAGCCTTGCATTTAGCAACAGCTG----
8-1_spleen                          TCTACGGATCACACTGGAACTCCAGCCTTGCATTTAGCAACAGCTG----
Anaplasma_phagocytophilum_HZ_C      TCTACGGAACACACTGGAACTCCAGCCTTGCATTTAGCAACAGCTG----
Ehrlichia_chaffeensis_JF815695      CA---AGATGTAAATGGACGTACTCCATTGCATTGTGCGGCAATCA----
Anaplasma_marginale_CP000030        GCCGTTGACATTCAGGCAAATACGCCCCTGCATGACGCGGCAACCGCGCT
Ehrlichia_canis_CP000107            CCTGATGCTATGAGTGCATTAGCTAAATTATATTTTCTAATAGAGG----
Candidatus_Neoehrlichia_lotori      TCTAATG-TGTGCTGAGCCATACT-TACTGGATTTGGCTGTATAGCTTCT
Anaplasma_centrale_CP001759         ACCACTTGCTCCAGCAATGACACGCACCTGCCTTTTACCGCGCAGT----
                                                          *     *   *                 

Anaplasma_sp._BR-BO-27_KJ83224      --CTGGCAAC----CATAAGACTG---CTAAGTTGCTCGTGGATAAAGGG
Anaplasma_phagocytophilum_AF10      --CTGGCAAC----CATAAGACTG---CTAAGTTGCTCTTGGATAAAGGG
Anaplasma_phagocytophilum_KZA1      --CTGGCAAC----CATAAGACTG---CTAGGTTGCTCTTGGATAAAGGG
6-1_blood                           --CTGGCAAC----CATAAGACTG---CTAGGTTGCTCTTGGATAAAGGG
Anaplasma_phagocytophilum_gw1_      --CTGGCAAC----CATAAGACTG---CTAGGTTGCTCTTGGATAAAGGG
8-2_spleen                          --CTGGCAAC----CATAAGACTG---CTAGGTTGCTCTTGGATAAAGGG
8-6_spleen                          --CTGGCAAC----CATAAGACTG---CTAGGTTGCTCTTGGATAAAGGG
8-2_blood                           --CTGGCAAC----CATAAGACTG---CTAGGTTGCTCTTGGATAAAGGG
8-6_kidney                          --CTGGCAAC----CATAAGACTG---CTAGGTTGCTCTTGGATAAAGGG
6-6_blood                           --CTGGCAAC----CATAAGACTG---CTAGGTTGCTCTTGGATAAAGGG
6-7_blood                           --CTGGCAAC----CATAAGACTG---CTAGGTTGCTCTTGGATAAAGGG
6-1_spleen                          --CTGGCAAC----CATAAGACTG---CTAGGTTGCTCTTGGATAAAGGG
Anaplasma_phagocytophilum_AY50      --CTGGCAAC----CATAAGACTG---CTAGGTTGCTCTTGGATAAAGGG
Anaplasma_phagocytophilum_MRK_      --CTGGCAAC----CAGAAGACTG---CTAGGTTGCTCTTGGATAAAGGG
Anaplasma_phagocytophilum_AF10      --CTGGCAAC----CAGAAGACTG---CTAGGTTGCTCTTGGATAAAGGG
Anaplasma_phagocytophilum_PZA-      --CTGGCAAC----CAGAAGACTG---CTAGGTTGCTCTTGGATAAAGGG
8-10_spleen                         --CTGGCAAC----CAGAAGACTG---CTAGGTTGCTCTTGGATAAAGGG
8-12_spleen                         --CTGGCAAC----CAGAAGACTG---CTAGGTTGCTCTTGGATAAAGGG
8-1_spleen                          --CTGGCAAC----CAGAAGACTG---CTAGGTTGCTCTTGGATAAAGGG
Anaplasma_phagocytophilum_HZ_C      --CTGGCAAC----CATAGGACTG---CTATGTTGCTCTTGGATAAAGGG
Ehrlichia_chaffeensis_JF815695      --GCGGTAATT---CAAAAGGGTT---ATCTGTGATGTTATTACAAAATG
Anaplasma_marginale_CP000030        GGACGGTCAGTCCGCGGCCAGGTT---GCAGCTGATTCTGGAACATCTTG
Ehrlichia_canis_CP000107            -ATCCTCAACT---TAGTGAGTTA---GCGTATTCATTAGTGAAAGAATT
Candidatus_Neoehrlichia_lotori      ACTTCAGAAGCACTTGGCATGTTTTCTATAACTTCTTCAATAGCACTACT
Anaplasma_centrale_CP001759         ---TCATAATTGTGTTGCCGGTGCCACCCATGTGTTTCAGGATTTCTTTG
                                            *                       *                 

Anaplasma_sp._BR-BO-27_KJ83224      G---CTCCAGCAACGCAGA--GAG------ATGTTGGGGGTAGGACGGCT
Anaplasma_phagocytophilum_AF10      G---CTCCAGCAACGCAGA--GAG------ATGCTTATGGTAAGACGGCT
Anaplasma_phagocytophilum_KZA1      G---CTCCAGCAACGCAGA--GAG------ATGCTAGTGGTAGGACGGCT
6-1_blood                           G---CTCCAGCAACGCAGA--GAG------ATGCTAGTGGTAGGACGGCT
Anaplasma_phagocytophilum_gw1_      G---CTCCAGCAACGCAGA--GAG------ATGCTAGTGGTAGGACGGCT
8-2_spleen                          G---CTCCAGCAACGCAGA--GAG------ATGCTAGTGGTAGGACGGCT
8-6_spleen                          G---CTCCAGCAACGCAGA--GAG------ATGCTAGTGGTAGGACGGCT
8-2_blood                           G---CTCCAGCAACGCAGA--GAG------ATGCTAGTGGTAGGACGGCT
8-6_kidney                          G---CTCCAGCAACGCAGA--GAG------ATGCTAGTGGTAGGACGGCT
6-6_blood                           G---CTCCAGCAACGCAGA--GAG------ATGCTAGTGGTAGGACGGCT
6-7_blood                           G---CTCCAGCAACGCAGA--GAG------ATGCTAGTGGTAGGACGGCT
6-1_spleen                          G---CTCCAGCAACGCAGA--GAG------ATGCTAGTGGTAGGACGGCT
Anaplasma_phagocytophilum_AY50      G---CTCCAGCAACGCAGA--GAG------ATGCTAGTGGTAGGACGGCT
Anaplasma_phagocytophilum_MRK_      G---CTCCAGCAACGCAGA--GAG------ATGCTTATGGTAAGACGGCT
Anaplasma_phagocytophilum_AF10      G---CTCCAGCAACGCAGA--GAG------ATGCTTATGGTAAGACGGCT
Anaplasma_phagocytophilum_PZA-      G---CTCCAGCAACGCAGA--GAG------ATGCTTATGGTAAGACGGCT
8-10_spleen                         G---CTCCAGCAACGCAGA--GAG------ATGCTTATGGTAAGACGGCT
8-12_spleen                         G---CTCCAGCAACGCAGA--GAG------ATGCTTATGGTAAGACGGCT
8-1_spleen                          G---CTCCAGCAACGCAGA--GAG------ATGCTTATGGTAAGACGGCT
Anaplasma_phagocytophilum_HZ_C      G---CTCCAGCAACGCAGA--GAG------ATGCTAGGGGTAGGACGGCT
Ehrlichia_chaffeensis_JF815695      G---TGTAGATTGTGCTGTACGTG------ATAAGAATTATAGTACACCT
Anaplasma_marginale_CP000030        GGTACGGGCACCCCACTGCAAGAGCGACCAATCTTAAAGGTGAGGCACCT
Ehrlichia_canis_CP000107            TTTGATAGGGTTTTCTCAATATAG-ACTTGATAAGTGTGGTAGGAATGCA
Candidatus_Neoehrlichia_lotori      ATCTATAAACTCACCTTGATCAAT----AGAAGAATTTTGCTGTAAAGAT
Anaplasma_centrale_CP001759         ATGCCTTCCTCGTCTTTGAGCAGC---TTTGCTGCCGCGACGGTCTCCTT
                                                                                      

Anaplasma_sp._BR-BO-27_KJ83224      TTACATATAGCAGC---TGCTAATGGTGA--------CGGTAAGCTATAT
Anaplasma_phagocytophilum_AF10      TTACATATAGCAGC---TGCTAATGGTGA--------CGGTAAGCTATAT
Anaplasma_phagocytophilum_KZA1      TTACATGTAGCAGC---TGCCAATGGTGA--------CGGTAAGCTATAT
6-1_blood                           TTACATGTAGCAGC---TGCCAATGGTGA--------CGGTAAGCTATAT
Anaplasma_phagocytophilum_gw1_      TTACATGTAGCAGC---TGCCAATGGTGA--------CGGTAAGCTATAT
8-2_spleen                          TTACATGTAGCAGC---TGCCAATGGTGA--------CGGTAAGCTATAT
8-6_spleen                          TTACATGTAGCAGC---TGCCAATGGTGA--------CGGTAAGCTATAT
8-2_blood                           TTACATGTAGCAGC---TGCCAATGGTGA--------CGGTAAGCTATAT
8-6_kidney                          TTACATGTAGCAGC---TGCCAATGGTGA--------CGGTAAGCTATAT
6-6_blood                           TTACATGTAGCAGC---TGCCAATGGTGA--------CGGTAAGCTATAT
6-7_blood                           TTACATGTAGCAGC---TGCCAATGGTGA--------CGGTAAGCTATAT
6-1_spleen                          TTACATGTAGCAGC---TGCCAATGGTGA--------CGGTAAGCTATAT
Anaplasma_phagocytophilum_AY50      TTACATGTAGCAGC---TGCCAATGGTGA--------CGGTAAGCTATAT
Anaplasma_phagocytophilum_MRK_      TTACATATAGCAGC---TGCTAATGGTGA--------CGGTAAGCTATAT
Anaplasma_phagocytophilum_AF10      TTACATATAGCAGC---TGCTAATGGTGA--------CGGTAAGCTATAT
Anaplasma_phagocytophilum_PZA-      TTACATATAGCAGC---TGCTAATGGTGA--------CGGTAAGCTATAT
8-10_spleen                         TTACATATAGCAGC---TGCTAATGGTGA--------CGGTAAGCTATAT
8-12_spleen                         TTACATATAGCAGC---TGCTAATGGTGA--------CGGTAAGCTATAT
8-1_spleen                          TTACATATAGCAGC---TGCTAATGGTGA--------CGGTAAGCTATAT
Anaplasma_phagocytophilum_HZ_C      TTACATATAGCAGC---TGCTAATGGTGA--------CGGTAAGCTATAT
Ehrlichia_chaffeensis_JF815695      TTACATTATGCTGT---TGCTGGTAATGATATAAAATCGATAAAAAATTT
Anaplasma_marginale_CP000030        CTGCACTCTGCGAT---TGCCTGTGAGAATCTAGAAAATGTAAAGAAGTT
Ehrlichia_canis_CP000107            CTGCATTATGCTGTGAATATTTGTAATACAAAAAAGCAAGAGAGTTTTTT
Candidatus_Neoehrlichia_lotori      TTACGT-ATTTTATATTTACTTAAAAAATTACA----TATAGAGGCATCT
Anaplasma_centrale_CP001759         GAGCATTATAATACCAGCGTTTTCCAGTCCACGT-GTGGCCGCATAATGC
                                       *                                              

Anaplasma_sp._BR-BO-27_KJ83224      AAGTTAATTGCGAAAAA-ATGCCCA---GATAG--CTG-----TCAGCCA
Anaplasma_phagocytophilum_AF10      AAGTTGATTGCGAAAAA-ATGCCCA---GATAG--CTG-----TCGGCCA
Anaplasma_phagocytophilum_KZA1      AAGTTCATTGCGAAAAA-ATGCCCA---GATAG--CTG-----TCAACCA
6-1_blood                           AAGTTCATTGCGAAAAA-ATGCCCA---GATAG--CTG-----TCAACCA
Anaplasma_phagocytophilum_gw1_      AAGTTCATTGCGAAAAA-ATGCCCA---GATAG--CTG-----TCAACCA
8-2_spleen                          AAGTTCATTGCGAAAAA-ATGCCCA---GATAG--CTG-----TCAACCA
8-6_spleen                          AAGTTCATTGCGAAAAA-ATGCCCA---GATAG--CTG-----TCAACCA
8-2_blood                           AAGTTCATTGCGAAAAA-ATGCCCA---GATAG--CTG-----TCAACCA
8-6_kidney                          AAGTTCATTGCGAAAAA-ATGCCCA---GATAG--CTG-----TCAACCA
6-6_blood                           AAGTTCATTGCGAAAAA-ATGCCCA---GATAG--CTG-----TCAACCA
6-7_blood                           AAGTTCATTGCGAAAAA-ATGCCCA---GATAG--CTG-----TCAACCA
6-1_spleen                          AAGTTCATTGCGAAAAA-ATGCCCA---GATAG--CTG-----TCAACCA
Anaplasma_phagocytophilum_AY50      AAGTTCATTGCGAAAAG-ATGCCCA---GATAG--CTG-----TCAACCA
Anaplasma_phagocytophilum_MRK_      AAGTTAATTGCGAAAAA-ATGCCCA---GATAG--CTG-----TCAAGCA
Anaplasma_phagocytophilum_AF10      AAGTTAATTGCGAAAAA-ATGCCCA---GATAG--CTG-----TCAAGCA
Anaplasma_phagocytophilum_PZA-      AAGTTAATTGCGAAAAA-ATGCCCA---GATAG--CTG-----TCAAGCA
8-10_spleen                         AAGTTAATTGCGAAAAA-ATGCCCA---GATAG--CTG-----TCAAGCA
8-12_spleen                         AAGTTAATTGCGAAAAA-ATGCCCA---GATAG--CAG-----TCAAGCA
8-1_spleen                          AAGTTAATTGCGAAAAA-ATGCCCA---GATAG--CTG-----TCAAGCA
Anaplasma_phagocytophilum_HZ_C      AGGATGATTGCGAAAAA-ATGCCCA---GATAG--CTG-----TCAACCA
Ehrlichia_chaffeensis_JF815695      ATGTTCAGTTAAAGGAC-GTGTTCA---AGGTG--TTAAAAGTTCTGCTG
Anaplasma_marginale_CP000030        -CGTTGAGCTCAGCGACTGCAGCCT---GCTTGATTTAGAATCGCAAACA
Ehrlichia_canis_CP000107            ATGTGAAATTATACAGCTATTAATATATAACAGGGTAGAGATACTTAATG
Candidatus_Neoehrlichia_lotori      ATTTTATTCTCTAATGC-AAATTTATATAATGT--CCATCCTCTATTAAA
Anaplasma_centrale_CP001759         ACTGGCAGGTAACCACTCAAGTCCTCAGAGCACAGCAGCGCCCCATAGGA
                                                                                      

Anaplasma_sp._BR-BO-27_KJ83224      CTCTCTTCTCATATGG--GAGATACAGCGTTACATGA------GGCTTTA
Anaplasma_phagocytophilum_AF10      CTCTCTTCTCATATGG--GAGATACAGCGTTACATGA------GGCTTTA
Anaplasma_phagocytophilum_KZA1      CTACATTCTCATATGG--GATATACAGCGTTACATGA------GGCTTTA
6-1_blood                           CTACATTCTCATATGG--GATATACAGCGTTACATGA------GGCTTTA
Anaplasma_phagocytophilum_gw1_      CTACATTCTCATATGG--GATATACAGCGTTACATGA------GGCTTTA
8-2_spleen                          CTACATTCTCATATGG--GATATACAGCGTTACATGA------GGCTTTA
8-6_spleen                          CTACATTCTCATATGG--GATATACAGCGTTACATGA------GGCTTTA
8-2_blood                           CTACATTCTCATATGG--GATATACAGCGTTACATGA------GGCTTTA
8-6_kidney                          CTACATTCTCATATGG--GATATACAGCGTTACATGA------GGCTTTA
6-6_blood                           CTACATTCTCATATGG--GATATACAGCGTTACATGA------GGCTTTA
6-7_blood                           CTACATTCTCATATGG--GATATACAGCGTTACATGA------GGCTTTA
6-1_spleen                          CTACATTCTCATATGG--GATATACAGCGTTACATGA------GGCTTTA
Anaplasma_phagocytophilum_AY50      CTCCATTCTCATATGG--GAGATACAGCGTTACATGC------GGCTTTA
Anaplasma_phagocytophilum_MRK_      CTCCTTTCTCATATGG--GAGATACAGCGTTACATGA------GGCTTTA
Anaplasma_phagocytophilum_AF10      CTCCTTTCTCATATGG--GAGATACAGCGTTACATGA------GGCTTTA
Anaplasma_phagocytophilum_PZA-      CTCCTTTCTCATATGG--GAGATACAGCGTTACATGA------GGCTTTA
8-10_spleen                         CTCCTTTCTCATATGG--GAGATACAGCGTTACATGA------GGCTTTA
8-12_spleen                         CTCCTTTCTCATATGG--GAGATACAGCGTTACATGA------GGCTTTA
8-1_spleen                          CTCCTTTCTCATATGG--GAGATACAGCGTTACATGA------GGCTTTA
Anaplasma_phagocytophilum_HZ_C      CTCTGTTCTGATATGG--GAGATACAGCGTTACATGA------GGCTTTA
Ehrlichia_chaffeensis_JF815695      CATCATTATTATGTGAA-GATTTGCAAGGTGATACAC------CTTTGCA
Anaplasma_marginale_CP000030        TTTCTACACCGAGCGGCACGGAACCAAGGCGATGAATT---CACGTCACA
Ehrlichia_canis_CP000107            AATTGGATGTAGATGGCAATAATCCAATGCATTATGTAGCGTGTGCTCCA
Candidatus_Neoehrlichia_lotori      TTTCACATTTTTATTAATTTCTTTTAATTTATTTAAC------TCTTTTG
Anaplasma_centrale_CP001759         TTTCGCCATT-TCTGG---CGATGCGCTGACTTGCTC------TTGCATA
                                                                                      

Anaplasma_sp._BR-BO-27_KJ83224      TATT-CTGATAAGGTTACAGAAAAATG----CTTTTTAAAGATGCTCAAA
Anaplasma_phagocytophilum_AF10      TATT-CTGATAAGGTTACAGAAAAATG----CTTTTTAAAGATGCTCAAA
Anaplasma_phagocytophilum_KZA1      TATT-CTGATAAGGTTACAGAAAAATG----CTTTTTAAAGATGCTTAAA
6-1_blood                           TATT-CTGATAAGGTTACAGAAAAATG----CTTTTTAAAGATGCTTAAA
Anaplasma_phagocytophilum_gw1_      TATT-CTGATAAGGTTACAGAAAAATG----CTTTTTAAAGATGCTTAAA
8-2_spleen                          TATT-CTGATAAGGTTACAGAAAAATG----CTTTTTAAAGATGCTTAAA
8-6_spleen                          TATT-CTGATAAGGTTACAGAAAAATG----CTTTTTAAAGATGCTTAAA
8-2_blood                           TATT-CTGATAAGGTTACAGAAAAATG----CTTTTTAAAGATGCTTAAA
8-6_kidney                          TATT-CTGATAAGGTTACAGAAAAATG----CTTTTTAAAGATGCTTAAA
6-6_blood                           TATT-CTGATAAGGTTACAGAAAAATG----CTTTTTAAAGATGCTTAAA
6-7_blood                           TATT-CTGATAAGGTTACAGAAAAATG----CTTTTTAAAGATGCTTAAA
6-1_spleen                          TATT-CTGATAAGGTTACAGAAAAATG----CTTTTTAAAGATGCTTAAA
Anaplasma_phagocytophilum_AY50      TATT-CTGATAAGGTTACAGAAAAATG----CTTTTTAAAGATGCTTAAA
Anaplasma_phagocytophilum_MRK_      TATT-CTGATAAGGTTACAGAAAAATG----CTTTTTAAAGATGCTTAAA
Anaplasma_phagocytophilum_AF10      TATT-CTGATAAGGTTACAGAAAAATG----CTTTTTAAAGATGCTTAAA
Anaplasma_phagocytophilum_PZA-      TATT-CTGATAAGGTTACAGAAAAATG----CTTTTTAAAGATGCTTAAA
8-10_spleen                         TATT-CTGATAAGGTTACAGAAAAATG----CTTTTTAAAGATGCTTAAA
8-12_spleen                         TATT-CTGATAAGGTTACAGAAAAATG----CTTTTTAAAGATGCTTAAA
8-1_spleen                          TATT-CTGATAAGGTTACAGAAAAATG----CTTTTTAAAGATGCTTAAA
Anaplasma_phagocytophilum_HZ_C      TATT-CTGATAATGTTACAGAAAAATG----CTTTTTAAAGATGCTTAAA
Ehrlichia_chaffeensis_JF815695      TATTGCTTGTAAAGTTGAAGGTACCAA----GGCATTTGAAACCGTAAGG
Anaplasma_marginale_CP000030        CGTT-CTGGAGCATGTGAAAGCACAAGTTGCAGCATCGAAAGACATTGCA
Ehrlichia_canis_CP000107            TATT-TAAATATGGATATTGTTAAATACTTTTTGAAAAATGCACCTGCAA
Candidatus_Neoehrlichia_lotori      TATAATTAAAATCATTACCATT----------------------------
Anaplasma_centrale_CP001759         TGTT-CCAGAATGCGTGATGTGAAATCATC--------------------
                                      *            *                                  

Anaplasma_sp._BR-BO-27_KJ83224      GAGT-CTCGAAAGCATT-
Anaplasma_phagocytophilum_AF10      GAGT-CTCGAAAGCATT-
Anaplasma_phagocytophilum_KZA1      GAGT-CTCGAAAGCATT-
6-1_blood                           GAGT-CTCGAAAGCATT-
Anaplasma_phagocytophilum_gw1_      GAGT-CTCGAAAGCATT-
8-2_spleen                          GAGT-CTCGAAAGCATT-
8-6_spleen                          GAGT-CTCGAAAGCATT-
8-2_blood                           GAGT-CTCGAAAGCATT-
8-6_kidney                          GAGT-CTCGAAAGCATT-
6-6_blood                           GAGT-CTCGAAAGCATT-
6-7_blood                           GAGT-CTCGAAAGCATT-
6-1_spleen                          GAGT-CTCGAAAGCATT-
Anaplasma_phagocytophilum_AY50      GAGT-CTCGAAAGCATT-
Anaplasma_phagocytophilum_MRK_      GAGT-CTCGAAAGCATT-
Anaplasma_phagocytophilum_AF10      GAGT-CTCGAAAGCATT-
Anaplasma_phagocytophilum_PZA-      GAGT-CTCGAAAGCATT-
8-10_spleen                         GAGT-CTCGAAAGCATT-
8-12_spleen                         GAGT-CTCGAAAGCATT-
8-1_spleen                          GAGT-CTCGAAAGCATT-
Anaplasma_phagocytophilum_HZ_C      GAGT-CTCGAAAGCATT-
Ehrlichia_chaffeensis_JF815695      CAAT-CTATAAAAAAGC-
Anaplasma_marginale_CP000030        AAACACTACAAGGCGCT-
Ehrlichia_canis_CP000107            TGATTGTACAACAAAATT
Candidatus_Neoehrlichia_lotori      ------------------
Anaplasma_centrale_CP001759         ------------------
                                                      
