# Supplementary material for: Prevalence of Orientia tsutsugamushi, Anaplasma phagocytophilum and Leptospira interrogans in striped field mice in Gwangju, Republic of Korea
Source: PLoS One. 2019 Aug 16;14(8):e0215526. doi: 10.1371/journal.pone.0215526 (PMC6697328; doi:10.1371/journal.pone.0215526)
Supplement: S1 File — (ZIP) [file pone.0215526.s002.zip › Supplement_wild rodent_2016/Fig 1/Anaplasma ankA (560bp) wild rodent 2016.dnd]

(
(
(
(
(
Anaplasma_phagocytophilum_KZA1_KT986059:0.00000,
6-1_blood:0.00000)
:0.00000,
Anaplasma_phagocytophilum_gw1_KJ677106:0.00000)
:0.00000,
(
(
Anaplasma_phagocytophilum_AY502606:0.00931,
(
(
(
Anaplasma_sp._BR-BO-27_KJ832245:0.01307,
Anaplasma_phagocytophilum_AF100887:0.01175)
:0.00320,
(
(
(
Candidatus_Neoehrlichia_lotoris_LANX01000001:0.45244,
Ehrlichia_canis_CP000107:0.44054)
:0.02831,
Anaplasma_centrale_CP001759:0.48794)
:0.00299,
(
Anaplasma_marginale_CP000030:0.46997,
Ehrlichia_chaffeensis_JF815695:0.45538)
:0.01107)
:0.44450)
:0.00604,
(
(
(
Anaplasma_phagocytophilum_MRK_AF153716:0.00000,
Anaplasma_phagocytophilum_AF100882:0.00000)
:0.00052,
(
(
(
Anaplasma_phagocytophilum_PZA-1_JN005740:0.00000,
8-10_spleen:0.00172)
:0.00000,
8-12_spleen:0.00175)
:0.00033,
8-1_spleen:0.00144)
:0.00125)
:0.01219,
Anaplasma_phagocytophilum_HZ_CP000235:0.02681)
:0.00017)
:0.01416)
:0.01197,
6-1_spleen:0.00000)
:0.00000)
:0.00000,
(
6-6_blood:0.00000,
6-7_blood:0.00000)
:0.00000)
:0.00000,
(
8-2_blood:0.00000,
8-6_kidney:0.00000)
:0.00000,
(
8-2_spleen:0.00000,
8-6_spleen:0.00000)
:0.00000);
