# Supplementary material for: Prevalence of Orientia tsutsugamushi, Anaplasma phagocytophilum and Leptospira interrogans in striped field mice in Gwangju, Republic of Korea
Source: PLoS One. 2019 Aug 16;14(8):e0215526. doi: 10.1371/journal.pone.0215526 (PMC6697328; doi:10.1371/journal.pone.0215526)
Supplement: S1 File — (ZIP) [file pone.0215526.s002.zip › Supplement_wild rodent_2016/Fig 1/Anaplasma ankA (560bp) wild rodent 2016.phb]

(
(
(
(
(
(
(
(
Anaplasma_sp._BR-BO-27_KJ832245:0.01319,
Anaplasma_phagocytophilum_AF100887:0.01164)
92:0.00871,
(
(
Anaplasma_phagocytophilum_MRK_AF153716:0.00000,
Anaplasma_phagocytophilum_AF100882:0.00000)
85:0.00042,
(
(
(
Anaplasma_phagocytophilum_PZA-1_JN005740:0.00000,
8-10_spleen:0.00177)
36:0.00000,
8-12_spleen:0.00173)
45:0.00063,
8-1_spleen:0.00115)
58:0.00135)
100:0.01168)
53:0.00111,
Anaplasma_phagocytophilum_HZ_CP000235:0.02681)
48:0.00219,
(
(
Ehrlichia_chaffeensis_JF815695:0.23282,
Anaplasma_marginale_CP000030:0.30039)
83:0.02166,
(
Ehrlichia_canis_CP000107:0.29758,
(
Candidatus_Neoehrlichia_lotoris_LANX01000001:0.31664,
Anaplasma_centrale_CP001759:0.32120)
63:0.01831)
90:0.02810)
100:0.25852)
100:0.01187,
Anaplasma_phagocytophilum_AY502606:0.00939)
100:0.01189,
(
6-7_blood:0.00000,
6-1_spleen:0.00000)
59:0.00000)
32:0.00000,
(
Anaplasma_phagocytophilum_KZA1_KT986059:0.00000,
6-1_blood:0.00000)
48:0.00000)
28:0.00000,
(
Anaplasma_phagocytophilum_gw1_KJ677106:0.00000,
8-2_spleen:0.00000)
48:0.00000,
(
(
8-6_spleen:0.00000,
8-2_blood:0.00000)
53:0.00000,
(
8-6_kidney:0.00000,
6-6_blood:0.00000)
53:0.00000)
26:0.00000)TRICHOTOMY;
