# Supplementary material for: Prevalence of Orientia tsutsugamushi, Anaplasma phagocytophilum and Leptospira interrogans in striped field mice in Gwangju, Republic of Korea
Source: PLoS One. 2019 Aug 16;14(8):e0215526. doi: 10.1371/journal.pone.0215526 (PMC6697328; doi:10.1371/journal.pone.0215526)
Supplement: S1 File — (ZIP) [file pone.0215526.s002.zip › Supplement_wild rodent_2016/Fig 1/Anaplasma ankA (560bp) wild rodent 2016.txt]

>Anaplasma_phagocytophilum_KZA1_KT986059
cgttaattaaaaacagtgctgatgtaaatgcgtctccagaaccagctatttctttgggtatacaaggagggtgctttcag
gggggtaaagctataaagcatttaacgcgtgttgtagaagctggggcatctataaatgctcctaccggatctatgagccc
tttagctgctgcagttcaagcggcaaatgagacaagtaaccctaaagcggctaataggattgtaaatttccttttacaga
ggggtgcagatctttcgtctacggatcacagtggaactccagccttacatttagcaacagccgctggcaaccataagact
gctaggttgctcttggataaaggggctccagcaacgcagagagatgctagtggtaggacggctttacatgtagcagctgc
caatggtgacggtaagctatataagttcattgcgaaaaaatgcccagatagctgtcaaccactacattctcatatgggat
atacagcgttacatgaggctttatattctgataaggttacagaaaaatgctttttaaagatgcttaaagagtctcgaaag
catt
>Anaplasma_phagocytophilum_AY502606
cgttaattaaaaacagtgctgatgtaaatgcgtctccagaaccagctatttctttgggtatacaaggagggtgctttcag
gggggtaaagctataaagcatttaacgcgtgttgtagaagctggggcacctataaatactcctaccggatctatgagccc
tttagctgctgcagttcaagcggcaaatgaggcaagtaaccctaaagcggctaataggattgtaaatttccttgtacaga
ggggtgcagatctttcgtctacggattgcagtggaactccagccttgcatttagcaacagctgctggcaaccataagact
gctaggttgctcttggataaaggggctccagcaacgcagagagatgctagtggtaggacggctttacatgtagcagctgc
caatggtgacggtaagctatataagttcattgcgaaaagatgcccagatagctgtcaaccactccattctcatatgggag
atacagcgttacatgcggctttatattctgataaggttacagaaaaatgctttttaaagatgcttaaagagtctcgaaag
catt
>Anaplasma_sp._BR-BO-27_KJ832245
cgttaattaaaaacagtgctgatgtaaatgcgtctccagaaccagctatttctgcgggtatacaaggagggtgctttcag
gggggtaaagctataaagcatttaaagcgtgttgtagaagctggggcacatataaatactcctcccggatccatgagccc
tttagctgctgcagttcaagcggcaaatgaggcaagtaaccctaaagcggctaataggattgtaaatttccttttacaga
ggggtgcagatctttcgtctacggatcacaaaggaactccagccttgcatttagcaacagctgctggcaaccataagact
gctaagttgctcgtggataaaggggctccagcaacgcagagagatgttgggggtaggacggctttacatatagcagctgc
taatggtgacggtaagctatataagttaattgcgaaaaaatgcccagatagctgtcagccactctcttctcatatgggag
atacagcgttacatgaggctttatattctgataaggttacagaaaaatgctttttaaagatgctcaaagagtctcgaaag
catt
>Anaplasma_phagocytophilum_MRK_AF153716
cgttaattaaaaacagtgctgatgtaaatgcgtctccagaaccagctatttctgtgggtatacaaggagggtgctttcag
gggggtaaagctataaagcatttaaagcgtgttgtagaagctggggcacatataaatactcctaccggatctatgagccc
tttagctgctgcagttcaagcggcaaatgaggcaagtaaccttaaagaggctaataggattgtaaatttccttttacaga
ggggtgcagatctttcgtctacggatcacactggaactccagccttgcatttagcaacagctgctggcaaccagaagact
gctaggttgctcttggataaaggggctccagcaacgcagagagatgcttatggtaagacggctttacatatagcagctgc
taatggtgacggtaagctatataagttaattgcgaaaaaatgcccagatagctgtcaagcactcctttctcatatgggag
atacagcgttacatgaggctttatattctgataaggttacagaaaaatgctttttaaagatgcttaaagagtctcgaaag
catt
>Anaplasma_phagocytophilum_AF100887
cgttaattaaaaacagagctgatgtaaatgcgtctccagaaccggctatttctgcgggtatacaaggagggtgctttcag
gggggtaaagctataaagcatttaaagcgtgttgtagaagctggggcacatataaatactcctcccggatctatgagccc
tttagctgctgcagttcaatcggcaaatgaggcaagtaaccctaaagcggctaataggattgtaaatttccttttacaga
ggggtgcagatctttcgtctacggatcacagtggaactccagccttgcatttagcaacagctgctggcaaccataagact
gctaagttgctcttggataaaggggctccagcaacgcagagagatgcttatggtaagacggctttacatatagcagctgc
taatggtgacggtaagctatataagttgattgcgaaaaaatgcccagatagctgtcggccactctcttctcatatgggag
atacagcgttacatgaggctttatattctgataaggttacagaaaaatgctttttaaagatgctcaaagagtctcgaaag
catt
>Anaplasma_phagocytophilum_gw1_KJ677106
cgttaattaaaaacagtgctgatgtaaatgcgtctccagaaccagctatttctttgggtatacaaggagggtgctttcag
gggggtaaagctataaagcatttaacgcgtgttgtagaagctggggcatctataaatgctcctaccggatctatgagccc
tttagctgctgcagttcaagcggcaaatgagacaagtaaccctaaagcggctaataggattgtaaatttccttttacaga
ggggtgcagatctttcgtctacggatcacagtggaactccagccttacatttagcaacagccgctggcaaccataagact
gctaggttgctcttggataaaggggctccagcaacgcagagagatgctagtggtaggacggctttacatgtagcagctgc
caatggtgacggtaagctatataagttcattgcgaaaaaatgcccagatagctgtcaaccactacattctcatatgggat
atacagcgttacatgaggctttatattctgataaggttacagaaaaatgctttttaaagatgcttaaagagtctcgaaag
catt
>Candidatus_Neoehrlichia_lotoris_LANX01000001
tacttattggatttggttgtgtagcccctacattagaagaactagctacccttttaagtttgtgctgagctgtattattt
aattgcggcaactctggatcaagtgtaacgcttacaccattactagcagctcctttatctaatatgtgctgagccatact
tactggattatttggttgtgtagcccctacatcagaagaactagctacccttttaagtttatgctgagctgtattattta
attgcggtaactctggatcaagtgtagcgcttacaccattactagcagctccttcatctaatgtgtgctgagccatactt
actggatttggctgtatagcttctacttcagaagcacttggcatgttttctataacttcttcaatagcactactatctat
aaactcaccttgatcaatagaagaattttgctgtaaagatttacgtattttatatttacttaaaaaattacatatagagg
catctattttattctctaatgcaaatttatataatgtccatcctctattaaatttcacatttttattaatttcttttaat
ttatttaactcttttgtataattaaaatcattaccatt
>Ehrlichia_canis_CP000107
agtaagttgaaactagcatatcaatctatttctaatagtgtttatagaacgttatttaatgtattagatagcgatgaaac
ttcagaagaagaagtggatccacaaattctacgacagcgtcagttagagtataaagctcagatgtttgaatgtgttatac
aagctgtaagaatactggctgataaaattaataaagctgttgctgaacagaaaatttctcctgaacaagtttctgaattc
ttagcttattcagatcgaccttgtgatcctcttgttcctgatgctatgagtgcattagctaaattatattttctaataga
ggatcctcaacttagtgagttagcgtattcattagtgaaagaatttttgatagggttttctcaatatagacttgataagt
gtggtaggaatgcactgcattatgctgtgaatatttgtaatacaaaaaagcaagagagttttttatgtgaaattatacag
ctattaatatataacagggtagagatacttaatgaattggatgtagatggcaataatccaatgcattatgtagcgtgtgc
tccatatttaaatatggatattgttaaatactttttgaaaaatgcacctgcaatgattgtacaacaaaatt
>Anaplasma_centrale_CP001759
gggtgtttatccacgatgcaatgtcgggaacatctagacacaattttatcttttgctgtcgcctagaacgatcgaccgtg
tcctgcattaccgcatttagcaggtttgtaccatcggccgtgggcttgttatatgctcgaacatgtgtgtttttgagcat
cagtgcaaaaagagccgcacttacatagctggccgcaccgtggataggtgctctttgctcgtcgtcctgaatggagaacc
cggctttgtagtgttgtgcataaacctcaaccacttgctccagcaatgacacgcacctgccttttaccgcgcagttcata
attgtgttgccggtgccacccatgtgtttcaggatttctttgatgccttcctcgtctttgagcagctttgctgccgcgac
ggtctccttgagcattataataccagcgttttccagtccacgtgtggccgcataatgcactggcaggtaaccactcaagt
cctcagagcacagcagcgccccataggatttcgccatttctggcgatgcgctgacttgctcttgcatatgttccagaatg
cgtgatgtgaaatcatc
>Anaplasma_marginale_CP000030
ctgtacccactacgccaacaccgacaccgacgccgtcgccaggcgtgccgccactgcagccacgagaggaagctaggcgt
atcctgacctatgcgtggggcaatatgcagcgcgacgagtacgcggagtttgtagcgcaacttgcggacgtgcctcaggg
gtacgaggatacttggctactcgaatcggacctaaagacaatactgcaccatgcgtgctccgcgggagatcccaaatacg
ttagctacttgctgaatcatggatacagcatatcagccgttgacattcaggcaaatacgcccctgcatgacgcggcaacc
gcgctggacggtcagtccgcggccaggttgcagctgattctggaacatcttgggtacgggcaccccactgcaagagcgac
caatcttaaaggtgaggcacctctgcactctgcgattgcctgtgagaatctagaaaatgtaaagaagttcgttgagctca
gcgactgcagcctgcttgatttagaatcgcaaacatttctacaccgagcggcacggaaccaaggcgatgaattcacgtca
cacgttctggagcatgtgaaagcacaagttgcagcatcgaaagacattgcaaaacactacaaggcgct
>Ehrlichia_chaffeensis_JF815695
agacaaatagtaatataattaatattagaaattttggaaatcaatccccattgcatgttatggttcagaaccctggctgt
tctatagggaacatacaggttgctaatgaatgtggtatggattttaatcttatagatcatcctactggtaggatgcctat
acattatgctgctgaagctgcttcttctgaggtgctatcatatgtaatcagaaatacaaaagctgagtctcctcaagcta
gtgcagttaatacacaagatgtaaatggacgtactccattgcattgtgcggcaatcagcggtaattcaaaagggttatct
gtgatgttattacaaaatggtgtagattgtgctgtacgtgataagaattatagtacacctttacattatgctgttgctgg
taatgatataaaatcgataaaaaatttatgttcagttaaaggacgtgttcaaggtgttaaaagttctgctgcatcattat
tatgtgaagatttgcaaggtgatacacctttgcatattgcttgtaaagttgaaggtaccaaggcatttgaaaccgtaagg
caatctataaaaaagc
>Anaplasma_phagocytophilum_AF100882
cgttaattaaaaacagtgctgatgtaaatgcgtctccagaaccagctatttctgtgggtatacaaggagggtgctttcag
gggggtaaagctataaagcatttaaagcgtgttgtagaagctggggcacatataaatactcctaccggatctatgagccc
tttagctgctgcagttcaagcggcaaatgaggcaagtaaccttaaagaggctaataggattgtaaatttccttttacaga
ggggtgcagatctttcgtctacggatcacactggaactccagccttgcatttagcaacagctgctggcaaccagaagact
gctaggttgctcttggataaaggggctccagcaacgcagagagatgcttatggtaagacggctttacatatagcagctgc
taatggtgacggtaagctatataagttaattgcgaaaaaatgcccagatagctgtcaagcactcctttctcatatgggag
atacagcgttacatgaggctttatattctgataaggttacagaaaaatgctttttaaagatgcttaaagagtctcgaaag
catt
>Anaplasma_phagocytophilum_HZ_CP000235
cgttaattaaaaacagtgctgatgtaaatgcgtctccagaaccagctattactttgggtatacaaggaaggtgctttcag
gggagtaaagctataaagcatttaaagcgtgttgtagaagctggggcacatataaatactcctaccggatctatgagccc
tttagctgctgcagttcaagcggcaaatgaggcaagtaaccttaaagaggctaataagattgtaaatttccttttacata
ggggtgcagatctttcgtctacggaacacactggaactccagccttgcatttagcaacagctgctggcaaccataggact
gctatgttgctcttggataaaggggctccagcaacgcagagagatgctaggggtaggacggctttacatatagcagctgc
taatggtgacggtaagctatataggatgattgcgaaaaaatgcccagatagctgtcaaccactctgttctgatatgggag
atacagcgttacatgaggctttatattctgataatgttacagaaaaatgctttttaaagatgcttaaagagtctcgaaag
catt
>Anaplasma_phagocytophilum_PZA-1_JN005740
cgttaattaaaaacagtgctgatgtaaatgcgtctccagaaccagctatttctgtgggtatacaaggagggtgctttcag
gggggtaaagctataaagcatttaaagcgtgttgtagaagctggggcacatataaatactcctaccggatctatgagccc
tttagctgctgcagttcaagtggcaaatgaggcaagtaaccttaaagaggctaataggattgtaaatttccttttacaga
ggggtgcagatctttcgtctacggatcacactggaactccagccttgcatttagcaacagctgctggcaaccagaagact
gctaggttgctcttggataaaggggctccagcaacgcagagagatgcttatggtaagacggctttacatatagcagctgc
taatggtgacggtaagctatataagttaattgcgaaaaaatgcccagatagctgtcaagcactcctttctcatatgggag
atacagcgttacatgaggctttatattctgataaggttacagaaaaatgctttttaaagatgcttaaagagtctcgaaag
catt
>6-1_blood
CGTTAATTAAAAACAGTGCTGATGTAAATGCGTCTCCAGAACCAGCTATTTCTTTGGGTATACAAGGAGGGTGCTTTCAG
GGGGGTAAAGCTATAAAGCATTTAACGCGTGTTGTAGAAGCTGGGGCATCTATAAATGCTCCTACCGGATCTATGAGCCC
TTTAGCTGCTGCAGTTCAAGCGGCAAATGAGACAAGTAACCCTAAAGCGGCTAATAGGATTGTAAATTTCCTTTTACAGA
GGGGTGCAGATCTTTCGTCTACGGATCACAGTGGAACTCCAGCCTTACATTTAGCAACAGCCGCTGGCAACCATAAGACT
GCTAGGTTGCTCTTGGATAAAGGGGCTCCAGCAACGCAGAGAGATGCTAGTGGTAGGACGGCTTTACATGTAGCAGCTGC
CAATGGTGACGGTAAGCTATATAAGTTCATTGCGAAAAAATGCCCAGATAGCTGTCAACCACTACATTCTCATATGGGAT
ATACAGCGTTACATGAGGCTTTATATTCTGATAAGGTTACAGAAAAATGCTTTTTAAAGATGCTTAAAGAGTCTCGAAAG
CATT
>6-6_blood
CGTTAATTAAAAACAGTGCTGATGTAAATGCGTCTCCAGAACCAGCTATTTCTTTGGGTATACAAGGAGGGTGCTTTCAG
GGGGGTAAAGCTATAAAGCATTTAACGCGTGTTGTAGAAGCTGGGGCATCTATAAATGCTCCTACCGGATCTATGAGCCC
TTTAGCTGCTGCAGTTCAAGCGGCAAATGAGACAAGTAACCCTAAAGCGGCTAATAGGATTGTAAATTTCCTTTTACAGA
GGGGTGCAGATCTTTCGTCTACGGATCACAGTGGAACTCCAGCCTTACATTTAGCAACAGCCGCTGGCAACCATAAGACT
GCTAGGTTGCTCTTGGATAAAGGGGCTCCAGCAACGCAGAGAGATGCTAGTGGTAGGACGGCTTTACATGTAGCAGCTGC
CAATGGTGACGGTAAGCTATATAAGTTCATTGCGAAAAAATGCCCAGATAGCTGTCAACCACTACATTCTCATATGGGAT
ATACAGCGTTACATGAGGCTTTATATTCTGATAAGGTTACAGAAAAATGCTTTTTAAAGATGCTTAAAGAGTCTCGAAAG
CATT
>6-7_blood
CGTTAATTAAAAACAGTGCTGATGTAAATGCGTCTCCAGAACCAGCTATTTCTTTGGGTATACAAGGAGGGTGCTTTCAG
GGGGGTAAAGCTATAAAGCATTTAACGCGTGTTGTAGAAGCTGGGGCATCTATAAATGCTCCTACCGGATCTATGAGCCC
TTTAGCTGCTGCAGTTCAAGCGGCAAATGAGACAAGTAACCCTAAAGCGGCTAATAGGATTGTAAATTTCCTTTTACAGA
GGGGTGCAGATCTTTCGTCTACGGATCACAGTGGAACTCCAGCCTTACATTTAGCAACAGCCGCTGGCAACCATAAGACT
GCTAGGTTGCTCTTGGATAAAGGGGCTCCAGCAACGCAGAGAGATGCTAGTGGTAGGACGGCTTTACATGTAGCAGCTGC
CAATGGTGACGGTAAGCTATATAAGTTCATTGCGAAAAAATGCCCAGATAGCTGTCAACCACTACATTCTCATATGGGAT
ATACAGCGTTACATGAGGCTTTATATTCTGATAAGGTTACAGAAAAATGCTTTTTAAAGATGCTTAAAGAGTCTCGAAAG
CATT
>8-2_blood
CGTTAATTAAAAACAGTGCTGATGTAAATGCGTCTCCAGAACCAGCTATTTCTTTGGGTATACAAGGAGGGTGCTTTCAG
GGGGGTAAAGCTATAAAGCATTTAACGCGTGTTGTAGAAGCTGGGGCATCTATAAATGCTCCTACCGGATCTATGAGCCC
TTTAGCTGCTGCAGTTCAAGCGGCAAATGAGACAAGTAACCCTAAAGCGGCTAATAGGATTGTAAATTTCCTTTTACAGA
GGGGTGCAGATCTTTCGTCTACGGATCACAGTGGAACTCCAGCCTTACATTTAGCAACAGCCGCTGGCAACCATAAGACT
GCTAGGTTGCTCTTGGATAAAGGGGCTCCAGCAACGCAGAGAGATGCTAGTGGTAGGACGGCTTTACATGTAGCAGCTGC
CAATGGTGACGGTAAGCTATATAAGTTCATTGCGAAAAAATGCCCAGATAGCTGTCAACCACTACATTCTCATATGGGAT
ATACAGCGTTACATGAGGCTTTATATTCTGATAAGGTTACAGAAAAATGCTTTTTAAAGATGCTTAAAGAGTCTCGAAAG
CATT
>8-6_kidney
CGTTAATTAAAAACAGTGCTGATGTAAATGCGTCTCCAGAACCAGCTATTTCTTTGGGTATACAAGGAGGGTGCTTTCAG
GGGGGTAAAGCTATAAAGCATTTAACGCGTGTTGTAGAAGCTGGGGCATCTATAAATGCTCCTACCGGATCTATGAGCCC
TTTAGCTGCTGCAGTTCAAGCGGCAAATGAGACAAGTAACCCTAAAGCGGCTAATAGGATTGTAAATTTCCTTTTACAGA
GGGGTGCAGATCTTTCGTCTACGGATCACAGTGGAACTCCAGCCTTACATTTAGCAACAGCCGCTGGCAACCATAAGACT
GCTAGGTTGCTCTTGGATAAAGGGGCTCCAGCAACGCAGAGAGATGCTAGTGGTAGGACGGCTTTACATGTAGCAGCTGC
CAATGGTGACGGTAAGCTATATAAGTTCATTGCGAAAAAATGCCCAGATAGCTGTCAACCACTACATTCTCATATGGGAT
ATACAGCGTTACATGAGGCTTTATATTCTGATAAGGTTACAGAAAAATGCTTTTTAAAGATGCTTAAAGAGTCTCGAAAG
CATT
>6-1_spleen
CGTTAATTAAAAACAGTGCTGATGTAAATGCGTCTCCAGAACCAGCTATTTCTTTGGGTATACAAGGAGGGTGCTTTCAG
GGGGGTAAAGCTATAAAGCATTTAACGCGTGTTGTAGAAGCTGGGGCATCTATAAATGCTCCTACCGGATCTATGAGCCC
TTTAGCTGCTGCAGTTCAAGCGGCAAATGAGACAAGTAACCCTAAAGCGGCTAATAGGATTGTAAATTTCCTTTTACAGA
GGGGTGCAGATCTTTCGTCTACGGATCACAGTGGAACTCCAGCCTTACATTTAGCAACAGCCGCTGGCAACCATAAGACT
GCTAGGTTGCTCTTGGATAAAGGGGCTCCAGCAACGCAGAGAGATGCTAGTGGTAGGACGGCTTTACATGTAGCAGCTGC
CAATGGTGACGGTAAGCTATATAAGTTCATTGCGAAAAAATGCCCAGATAGCTGTCAACCACTACATTCTCATATGGGAT
ATACAGCGTTACATGAGGCTTTATATTCTGATAAGGTTACAGAAAAATGCTTTTTAAAGATGCTTAAAGAGTCTCGAAAG
CATT
>8-1_spleen
CGTTAATTAAAAACAGTGCTGATGTAAATGCGTCTCCAGAACCAGCTATTTCTGTGGGTATACAAGGAGGGTGCTTTCAG
GGGGGTAAAGCTATAAAGCATTTAAGGCGTGTTGTAGAAGCTGGGGCACATATAAATACTCCTACCGGATCTATGAGCCC
TTTAGCTGCTGCAGTTCAAGTGGCAAATGAGGCAAGTAACCTTAAAGAGGCTAATAGGATTGTAAATTTCCTTTTACAGA
GGGGTGCAGATCTTTCGTCTACGGATCACACTGGAACTCCAGCCTTGCATTTAGCAACAGCTGCTGGCAACCAGAAGACT
GCTAGGTTGCTCTTGGATAAAGGGGCTCCAGCAACGCAGAGAGATGCTTATGGTAAGACGGCTTTACATATAGCAGCTGC
TAATGGTGACGGTAAGCTATATAAGTTAATTGCGAAAAAATGCCCAGATAGCTGTCAAGCACTCCTTTCTCATATGGGAG
ATACAGCGTTACATGAGGCTTTATATTCTGATAAGGTTACAGAAAAATGCTTTTTAAAGATGCTTAAAGAGTCTCGAAAG
CATT
>8-2_spleen
CGTTAATTAAAAACAGTGCTGATGTAAATGCGTCTCCAGAACCAGCTATTTCTTTGGGTATACAAGGAGGGTGCTTTCAG
GGGGGTAAAGCTATAAAGCATTTAACGCGTGTTGTAGAAGCTGGGGCATCTATAAATGCTCCTACCGGATCTATGAGCCC
TTTAGCTGCTGCAGTTCAAGCGGCAAATGAGACAAGTAACCCTAAAGCGGCTAATAGGATTGTAAATTTCCTTTTACAGA
GGGGTGCAGATCTTTCGTCTACGGATCACAGTGGAACTCCAGCCTTACATTTAGCAACAGCCGCTGGCAACCATAAGACT
GCTAGGTTGCTCTTGGATAAAGGGGCTCCAGCAACGCAGAGAGATGCTAGTGGTAGGACGGCTTTACATGTAGCAGCTGC
CAATGGTGACGGTAAGCTATATAAGTTCATTGCGAAAAAATGCCCAGATAGCTGTCAACCACTACATTCTCATATGGGAT
ATACAGCGTTACATGAGGCTTTATATTCTGATAAGGTTACAGAAAAATGCTTTTTAAAGATGCTTAAAGAGTCTCGAAAG
CATT
>8-6_spleen
CGTTAATTAAAAACAGTGCTGATGTAAATGCGTCTCCAGAACCAGCTATTTCTTTGGGTATACAAGGAGGGTGCTTTCAG
GGGGGTAAAGCTATAAAGCATTTAACGCGTGTTGTAGAAGCTGGGGCATCTATAAATGCTCCTACCGGATCTATGAGCCC
TTTAGCTGCTGCAGTTCAAGCGGCAAATGAGACAAGTAACCCTAAAGCGGCTAATAGGATTGTAAATTTCCTTTTACAGA
GGGGTGCAGATCTTTCGTCTACGGATCACAGTGGAACTCCAGCCTTACATTTAGCAACAGCCGCTGGCAACCATAAGACT
GCTAGGTTGCTCTTGGATAAAGGGGCTCCAGCAACGCAGAGAGATGCTAGTGGTAGGACGGCTTTACATGTAGCAGCTGC
CAATGGTGACGGTAAGCTATATAAGTTCATTGCGAAAAAATGCCCAGATAGCTGTCAACCACTACATTCTCATATGGGAT
ATACAGCGTTACATGAGGCTTTATATTCTGATAAGGTTACAGAAAAATGCTTTTTAAAGATGCTTAAAGAGTCTCGAAAG
CATT
>8-10_spleen
CGTTAATTAAAAACAGTGCTGATGTAAATGCGTCTCCAGAACCAGCTATTTCTGTGGGTATACAAGGAGGGTGCTTTCAG
GGGGGTAAAGCTATAAAGCATTTAAAGCGTGTTGTAGAAGCTGGGGCACATATAAATACTCCTACCGGATCTATGAGCCC
GTTAGCTGCTGCAGTTCAAGTGGCAAATGAGGCAAGTAACCTTAAAGAGGCTAATAGGATTGTAAATTTCCTTTTACAGA
GGGGTGCAGATCTTTCGTCTACGGATCACACTGGAACTCCAGCCTTGCATTTAGCAACAGCTGCTGGCAACCAGAAGACT
GCTAGGTTGCTCTTGGATAAAGGGGCTCCAGCAACGCAGAGAGATGCTTATGGTAAGACGGCTTTACATATAGCAGCTGC
TAATGGTGACGGTAAGCTATATAAGTTAATTGCGAAAAAATGCCCAGATAGCTGTCAAGCACTCCTTTCTCATATGGGAG
ATACAGCGTTACATGAGGCTTTATATTCTGATAAGGTTACAGAAAAATGCTTTTTAAAGATGCTTAAAGAGTCTCGAAAG
CATT
>8-12_spleen
CGTTAATTAAAAACAGTGCTGATGTAAATGCGTCTCCAGAACCAGCTATTTCTGTGGGTATACAAGGAGGGTGCTTTCAG
GGGGGTAAAGCTATAAAGCATTTAAAGCGTGTTGTAGAAGCTGGGGCACATATAAATACTCCTACCGGATCTATGAGCCC
TTTAGCTGCTGCAGTTCAAGTGGCAAATGAGGCAAGTAACCTTAAAGAGGCTAATAGGATTGTAAATTTCCTTTTACAGA
GGGGTGCAGATCTTTCGTCTACGGATCACACTGGAACTCCAGCCTTGCATTTAGCAACAGCTGCTGGCAACCAGAAGACT
GCTAGGTTGCTCTTGGATAAAGGGGCTCCAGCAACGCAGAGAGATGCTTATGGTAAGACGGCTTTACATATAGCAGCTGC
TAATGGTGACGGTAAGCTATATAAGTTAATTGCGAAAAAATGCCCAGATAGCAGTCAAGCACTCCTTTCTCATATGGGAG
ATACAGCGTTACATGAGGCTTTATATTCTGATAAGGTTACAGAAAAATGCTTTTTAAAGATGCTTAAAGAGTCTCGAAAG
CATT
