# Supplementary material for: Prevalence of Orientia tsutsugamushi, Anaplasma phagocytophilum and Leptospira interrogans in striped field mice in Gwangju, Republic of Korea
Source: PLoS One. 2019 Aug 16;14(8):e0215526. doi: 10.1371/journal.pone.0215526 (PMC6697328; doi:10.1371/journal.pone.0215526)
Supplement: S1 File — (ZIP) [file pone.0215526.s002.zip › Supplement_wild rodent_2016/Fig 1/Anaplasma groEL (330bp) wild rodent 2016.aln]

CLUSTAL 2.1 multiple sequence alignment


AB204864_Candidatus_Neoehrlich      --------TAATGACAAAGTTGGTGATGGAACTACAACATGTTCTATTTT
JQ359062_Candidatus_Neoehrlich      TCGCAGTGTAATGACAAAGTTGGTGATGGAACTACAACATGTTCTATTTT
JQ359072_Candidatus_Neoehrlich      TCGCAGTGTAATGACAAAGTTGGTGATGGAACTACAACATGTTCTATTTT
AB204865_Candidatus_Neoehrlich      --------TAATGACAAAGTTGGTGATGGAACTACAACATGTTCTATTTT
AF210459_Ehrlichia_muris            TCTCAATGTAATGATAAAGTTGGTGATGGAACAACTACATGTTCTATTTT
L10917_Ehrlichia_chaffeensis        TCTCAATGTAATGATAAAGTTGGTGATGGAACAACTACATGTTCTATTTT
AF195273_Ehrlichia_ewingii          TCTCAATGTAACGATAAAGTTGGTGATGGAACAACTACATGTTCTATCTT
6-6_blood                           TCTCAGTGTAATGATAAGGTGGGAGATGGAACTACTACATGCTCCATACT
8-2_blood                           TCTCAGTGTAATGATAAGGTGGGAGATGGAACTACTACATGCTCCATACT
KT192430_Anaplasma_phagocytoph      TCTCAGTGTAATGATAAGGTGGGAGGTGGAACTACTACATGCTCCATACT
KU519286_Anaplasma_phagocytoph      TCTCAGTGTAATGATAAGGTGGGAGATGGAACTACTACATGCTCCATACT
AY219849_Anaplasma_phagocytoph      TCTCAGTGTAATGATAAGGTGGGAGATGGAACTACTACATGCTCCATACT
KT454993_Anaplasma_phagocytoph      TCTCAGTGTAATGATAAGGTGGGAGATGGAACTACTACATGCTCCATACT
8-3_blood                           TCTCAGTGTAATGATAAGGTGGGAGATGGAACTACTACATGCTCCATACT
8-12_blood                          ------TGTAATGATAAGGTGGGAGATGGAACTACTACATGCTCCATACT
AF399916_Anaplasma_platys           TCACAGTGTAATGACAAGGTGGGTGACGGAACTACTACATGTTCAATATT
JX092099_Anaplasma_bovis            TCGCAGTGTAACGATAAGGTAGGTGATGGTACCACTACTTGTTCAATATT
CP000030_Anaplasma_marginale        TCTCAGTGTAACGATAAGGTTGGTGACGGGACTACCACATGCTCAATACT
CP001759_Anaplasma_centrale         TCTCAGTGTAACGATAAGGTTGGTGACGGGACTACCACATGCTCCATACT
AF441131_Anaplasma_ovis             TCTCAGTGCAACGATAAGGTTGGTGACGGAACTACCACGTGCTCCATACT
                                             ** ** ** ** ** *  ** ** ** ** ** ** **  *

AB204864_Candidatus_Neoehrlich      AACAGCTAAAGTAATCGAGGAAGTATCTAAAGCTAAAGCTGCTGGAGCAG
JQ359062_Candidatus_Neoehrlich      AACAGCTAAAGTAATCGAGGAAGTATCTAAAGCTAAAGCTGCTGGAGCAG
JQ359072_Candidatus_Neoehrlich      AACAGCTAAAGTAATCGAGGAAGTATCTAAAGCTAAAGCTGCTGGAGCAG
AB204865_Candidatus_Neoehrlich      AACAGCTAAAGTAATTGAAGAAGTATCCAAAGCTAAAGCTGCTGGAGCAG
AF210459_Ehrlichia_muris            AACTGCAAAGGTTATAGAAGAAGTATCTAAAGCTAAAGCTGCTGGAGCAG
L10917_Ehrlichia_chaffeensis        AACTGCAAAAGTTATAGAAGAAGTATCTAAAGCTAAAGCTGCTGGAGCAG
AF195273_Ehrlichia_ewingii          AACCGCAAAAGTTATAGAAGAAGTATCTAAAGCTAAAGCTGCTGGAGCAG
6-6_blood                           GACAGCAAAAGTGATTGAAGAAGTCTCAAAAGCGAAAGCTGCTGGATCTG
8-2_blood                           GACAGCAAAAGTGATTGAAGAAGTCTCAAAAGCGAAAGCTGCTGGATCTG
KT192430_Anaplasma_phagocytoph      GACAGCAAAAGTGATTGAAGAAGTCTCAAAAGCGAAAGCTGCTGGATCTG
KU519286_Anaplasma_phagocytoph      GACAGCAAAAGTGATTGAAGAAGTCTCAAAAGCGAAAGCTGCTGGATCTG
AY219849_Anaplasma_phagocytoph      AACGGCAAAAGTGATTGAAGAAGTCTCAAAAGCGAAAGCTGCTGGATCTG
KT454993_Anaplasma_phagocytoph      AACGGCAAAAGTGATTGAAGAAGTCTCAAAAGCGAAAGCTGCTGGATCTG
8-3_blood                           AACGGCAAAAGTGATTGAAGAAGTCTCAAAAGCGAAAGCTGCTGGATCTG
8-12_blood                          AACGGCAAAAGTGATTGAAGAAGTCTCAAAAGCGAAAGCTGCTGGATCTG
AF399916_Anaplasma_platys           GACTGCAAAGGTTATTGAAGAAGTAGCTAGGGCTAAGGCTGCGGGAGCTG
JX092099_Anaplasma_bovis            GACAGCAAAAGTCATTGAAGAAGTTTCTAAGGCAAAAGCTGCTGGTGCAG
CP000030_Anaplasma_marginale        GACTGCAAAAGTTATTGAGGAAGTGTCCAGAGCCAAGGCCGCTGGCGCTG
CP001759_Anaplasma_centrale         GACTGCAAAAGTTATTGAGGAAGTGTCCAGAGCCAAGGCCGCTGGCGCTG
AF441131_Anaplasma_ovis             GACTGCAAAAGTTATCGAGGAAGTGTCCAAGGCCAAGGCAGCCGGCGCTG
                                     ** ** ** ** ** ** *****  * *  ** ** ** ** **  * *

AB204864_Candidatus_Neoehrlich      ATATTATTAGTATCAAAAATGGTATCTTAAAAGCAAAGGAATTAGTATTA
JQ359062_Candidatus_Neoehrlich      ATATTATTAGTATCAAAAATGGTATCTTAAAAGCAAAGGAATTAGTATTA
JQ359072_Candidatus_Neoehrlich      ATATTATTAGTATCAAAAATGGTATCTTAAAAGCAAAGGAATTAGTATTA
AB204865_Candidatus_Neoehrlich      ATATTATTAGTATCAAAAATGGTATCTTAAAAGCAAAGGAATTAGTATTA
AF210459_Ehrlichia_muris            ATATTGTATGTATTAAAGAAGGTGTATTAAAAGCTAAAGAAGCTGTACTA
L10917_Ehrlichia_chaffeensis        ATATTGTGTGTATTAAAGAAGGTGTACTAAAAGCTAAAGAGGCTGTTTTG
AF195273_Ehrlichia_ewingii          ATATTGTTTGTATTAAGGAAGGTGTACTTAAAGCTAAAGAAGCTGTATTA
6-6_blood                           ATATTGTTAGCATAAAGAATGGTATTCTCAAGGCTAAGGAAGCGGTTCTT
8-2_blood                           ATATTGTTAGCATAAAGAATGGTATTCTCAAGGCTAAGGAAGCGGTTCTT
KT192430_Anaplasma_phagocytoph      ATATTGTTAGCATAAAGAATGGTATTCTCAAGGCTAAGGAAGCGGTTCTT
KU519286_Anaplasma_phagocytoph      ATATTGTTAGCATAAAGAATGGTATTCTCAAGGCTAAGGAAGCGGTTCTT
AY219849_Anaplasma_phagocytoph      ATATTGTTAGCATAAAGAATGGTATTCTCAAGGCTAAGGAAGCGGTTCTT
KT454993_Anaplasma_phagocytoph      ATATTGTTAGCATAAAGAATGGTATTCTCAAGGCTAAGGAAGCGGTTCTT
8-3_blood                           ATATTGTTAGCATAAAGAATGGTATTCTCAAGGCTAAGGAAGCGGTTCTT
8-12_blood                          ATATTGTTAGCATAAAGAATGGTATTCTCAAGGCTAAGGAAGCGGTTCTT
AF399916_Anaplasma_platys           ACATTGTTAGCATCAAGAACGGTATACTGAAGGCGAAAGAAGCAGTCTTA
JX092099_Anaplasma_bovis            ATGTTATCAGTATAAAGAATGGTATCTTAAAGGCAAAAGAGGCTGTGCTC
CP000030_Anaplasma_marginale        ATACCATAAGCATAAAAAACGGGATCTTGAAGGCCAAGGAGGCTGTTCTC
CP001759_Anaplasma_centrale         ATACCATAAGCATAAAAAACGGGATCTTGAAGGCCAAGGAGGCTGTTCTC
AF441131_Anaplasma_ovis             ATATAATAAGCATAAAAAACGGGATCTTAAAAGCCAAGGAGGCTGTGCTT
                                    *     *  * ** **  * **  *  * ** ** ** **    **  * 

AB204864_Candidatus_Neoehrlich      GAATCTTTACTTTCTATGAAACGTGATGTTTCTTCAGAAGATGAAATAGC
JQ359062_Candidatus_Neoehrlich      GAATCTTTACTTTCTATGAAACGTGATGTTTCTTCAGAAGATGAAATAGC
JQ359072_Candidatus_Neoehrlich      GAATCTTTACTTTCTATGAAACGTGATGTTTCTTCAGAAGATGAAATAGC
AB204865_Candidatus_Neoehrlich      GAATCTTTGCTTTCTATGAAGCGCGATGTTTCTTCAGAAGATGAAATAGC
AF210459_Ehrlichia_muris            GAAGCATTGATGTCTATGAAGCGTGAAGTATTATCTGAAGAGGAGATTGC
L10917_Ehrlichia_chaffeensis        GAAGCATTAATGTCTATGAAGCGTGAAGTGTTGTCTGAAGAAGAAATTGC
AF195273_Ehrlichia_ewingii          GAAGCTTTGATGTCTATGAAACGTGAAATACTATCTGAAGAAGAAATTGC
6-6_blood                           ACAGCGCTGATGTCTATGAGACGTGAAGTAGAA---GAAGACGAAATTGC
8-2_blood                           ACAGCGCTGATGTCTATGAGACGTGAAGTAGAA---GAAGACGAAATTGC
KT192430_Anaplasma_phagocytoph      ACAGCGCTGATGTCTATGAGACGTGAAGTAGAA---GAAGACGAAATTGC
KU519286_Anaplasma_phagocytoph      ACAGCGCTGATGTCTATGAGACGTGAAGTAGAA---GAAGACGAAATTGC
AY219849_Anaplasma_phagocytoph      ACAGCGCTTATGTCTATGAGACGTGAAGTAGAA---GAAGACGAAATTGC
KT454993_Anaplasma_phagocytoph      ACAGCGCTTATGTCTATGAGACGTGAAGTAGAA---GAAGACGAAATTGC
8-3_blood                           ACAGCGCTTATGTCTATGAGACGTGAAGTAGAA---GAAGACGAAATTGC
8-12_blood                          ACAGCGCTTATGTCTATGAGACGTGAAGTAGAA---GAAGACGAAATTGC
AF399916_Anaplasma_platys           ACCGCGCTTATGTCAATGAGGCGTGAAGTTGAA---GAAGAGGAAATTGC
JX092099_Anaplasma_bovis            ACAGCTCTTATGTCCATGAGACGTGAAGTTGAA---GAAGAAGAAATAGC
CP000030_Anaplasma_marginale        ACAGCTTTGCTATCAATGAAGCGTGAAGTGGCGTCTGAAGATGAGATTGC
CP001759_Anaplasma_centrale         ACAGCTTTGCTATCAATGAAGCGTGAAGTGGCGTCTGAAGATGAGATTGC
AF441131_Anaplasma_ovis             ACAGCTTTGCTATCAATGAAGCGTGAAGTGGCATCTGAGGACGAAATTGC
                                        *  *  * ** ****  ** **  *       ** ** ** ** **

AB204864_Candidatus_Neoehrlich      ACAGGTTGCAACAATTTCTGCAAATGGAGATAAAAACATAGGTAGCAAAA
JQ359062_Candidatus_Neoehrlich      ACAGGTTGCAACAATTTCTGCAAATGGAGATAAAAACATAGGTAGCAAAA
JQ359072_Candidatus_Neoehrlich      ACAGGTTGCAACAATTTCTGCAAATGGAGATAAAAACATAGGTAGCAAAA
AB204865_Candidatus_Neoehrlich      ACAGGTTGCTACAATTTCTGCAAATGGAGACAAAAACATAGGTAGCAAAA
AF210459_Ehrlichia_muris            TCAAGTTGCTACTATTTCAGCTAATGGAGATAAGAACATAGGTAGTAAAA
L10917_Ehrlichia_chaffeensis        ACAAGTTGCTACTATTTCAGCTAATGGAGATAAGAATATAGGTAGTAAGA
AF195273_Ehrlichia_ewingii          TCAAGTTGCTACTATTTCTGCTAATGGTGATAAGAATATAGGTAGTAGGA
6-6_blood                           ACAAGTTGCAACATTGTCTGCAAATGGAGACAAGAACATAGGAAGTAAGA
8-2_blood                           ACAAGTTGCAACATTGTCTGCAAATGGAGACAAGAACATAGGAAGTAAGA
KT192430_Anaplasma_phagocytoph      ACAAGTTGCAACATTGTCTGCAAATGGAGACAAGAACATAGGAAGTAAGA
KU519286_Anaplasma_phagocytoph      ACAAGTTGCAACATTGTCTGCAAATGGAGACAAGAACATAGGAAGTAAGA
AY219849_Anaplasma_phagocytoph      ACAAGTTGCAACATTGTCTGCGAATGGAGACAAGAACATAGGAAGTAAGA
KT454993_Anaplasma_phagocytoph      ACAAGTTGCAACATTGTCTGCGAATGGAGACAAGAACATAGGAAGTAAGA
8-3_blood                           ACAAGTTGCAACATTGTCTGCGAATGGAGACAAGAACATAGGAAGTAAGA
8-12_blood                          ACAAGTTGCAACATTGTCTGCGAATGGAGACAAGAACATAGGAAGTAAGA
AF399916_Anaplasma_platys           TCAGGTTGCTACCATCTCTGCTAACGGCGATAAGAACATAGGAAGCAAAA
JX092099_Anaplasma_bovis            ACAGGTTGCAACAATATCTGCCAATGGTGATAAGGGCATTGGAAGCAAGA
CP000030_Anaplasma_marginale        ACAGGTTGCTACTATATCTGCCAACGGAGATAAAAACATAGGTGGCAAGA
CP001759_Anaplasma_centrale         ACAGGTTGCTACTATATCTGCCAACGGAGATAAAAACATAGGTGGCAAGA
AF441131_Anaplasma_ovis             ACAGGTTGCTACTATATCTGCCAACGGGGATAAAAACATAGGTAGCAAAA
                                     ** ***** **  * ** ** ** ** ** **    ** **  * *  *

AB204864_Candidatus_Neoehrlich      TTGCACAATGCGTAAAGGAAGTTGGTAAAGATGGTGTTATTACAGTTGAA
JQ359062_Candidatus_Neoehrlich      TTGCACAATGCGTAAAGGAAGTTGGTAAAGATGGTGTTATTACAGTTGAA
JQ359072_Candidatus_Neoehrlich      TTGCACAATGCGTAAAGGAAGTTGGTAAAGATGGTGTTATTACAGTTGAA
AB204865_Candidatus_Neoehrlich      TTGCACAATGTGTAAAGGAAGTTGGTAAAGATGGGGTTATTACAGTTGAG
AF210459_Ehrlichia_muris            TTGCTCAATGTGTTCAAGAAGTTGGTAAAGATGGAGTTATTACAGTTGAA
L10917_Ehrlichia_chaffeensis        TTGCACAATGTGTTCAAGAAGTTGGTAAAGATGGGGTTATTACAGTTGAA
AF195273_Ehrlichia_ewingii          TTGCACAATGTGTTCAAGAAGTTGGTAGAGATGGAGTTATTACAGTTGAA
6-6_blood                           TTGCACAGTGTGTTAAAGAAGTCGGTAAAGACGGTGTTATAACTGTTGAA
8-2_blood                           TTGCACAGTGTGTTAAAGAAGTCGGTAAAGACGGTGTTATAACTGTTGAA
KT192430_Anaplasma_phagocytoph      TTGCACAGTGTGTTAAAGAAGTCGGTAAAGACGGTGTTATAACTGTTGAA
KU519286_Anaplasma_phagocytoph      TTGCACAGTGTGTTAAAGAAGTCGGTAAAGACGGTGTTATAACTGTTGAA
AY219849_Anaplasma_phagocytoph      TTGCACAGTGTGTTAAAGAAGTCGGTAAAGACGGTGTTATAACTGTTGAA
KT454993_Anaplasma_phagocytoph      TTGCACAGTGTGTTAAAGAAGTCGGTAAAGACGGTGTTATAACTGTTGAA
8-3_blood                           TTGCACAGTGTGTTAAAGAAGTCGGTAAAGACGGTGTTATAACTGTTGAA
8-12_blood                          TTGCACAGTGTGTTAAAGAAGTCGGTAAAGACGGTGTTATAACTGTTGAA
AF399916_Anaplasma_platys           TTGCTCAGTGTGTGAAGGAAGTTGGTCGTGATGGGGTTATAACTGTCGAA
JX092099_Anaplasma_bovis            TTGCGCAATGCGTAAAGGAAGTTGGAAGGGATGGAGTAATAACCGTAGAA
CP000030_Anaplasma_marginale        TAGCACAGTGCGTAAGGGAAGTTGGCAAAGACGGGGTAATAACGGTTGAG
CP001759_Anaplasma_centrale         TAGCGCAATGTGTCAGGGAAGTTGGCAAAGATGGGGTAATAACAGTTGAG
AF441131_Anaplasma_ovis             TAGCGCAATGCGTCAGGGAAGTTGGCAAAGATGGGGTAATAACGGTCGAG
                                    * ** ** ** **    ***** **    ** ** ** ** ** ** ** 

AB204864_Candidatus_Neoehrlich      GAAAGTAAGGGATTTAAAGAATT----------------
JQ359062_Candidatus_Neoehrlich      GAAAGTAAGGGATTTAAAGAATTAGAAGTTGAAAAAACT
JQ359072_Candidatus_Neoehrlich      GAAAGTAAGGGATTTAAAGAATTAGAAGTTGAAAAAACT
AB204865_Candidatus_Neoehrlich      GAAAGTAAGGGATTTAAGGAATT----------------
AF210459_Ehrlichia_muris            GAAAGTAAGGGATTCAAAGAATTGGATGTTGAAAAAACT
L10917_Ehrlichia_chaffeensis        GAAAGTAAAGGCTTTAAAGAATTAGATGTTGAAAAAACT
AF195273_Ehrlichia_ewingii          GAAAGTAAAGGATTTAAAGAGTTGGATGTTGAAAAAACT
6-6_blood                           GAAAGCAAAGGCTTCAAGGATCTAGAAGTTGAAAAAACT
8-2_blood                           GAAAGCAAAGGCTTCAAGGATCTAGAAGTTGAAAAAACT
KT192430_Anaplasma_phagocytoph      GAAAGCAAAGGCTTCAAGGATCTAGAAGTTGAAAAGACT
KU519286_Anaplasma_phagocytoph      GAAAGCAAAGGCTTCAAGGATCTAGAAGTTGAAAAGACT
AY219849_Anaplasma_phagocytoph      GAAAGCAAAGGCTTCAAGGATCTAGAAGTTGAAAAGACT
KT454993_Anaplasma_phagocytoph      GAAAGCAAAGGCTTCAAGGATCTAGAAGTTGAAAAG---
8-3_blood                           GAAAGCAAAGGCTTCAAGGATCTAGAAGTTGAAAAA---
8-12_blood                          GAAAGCAAAGGCTTCAAGGATCTAGAAGTTGAAAAA---
AF399916_Anaplasma_platys           GAAAGCAAGGGATTCAAAGACCTAGAAGTCGAGAAAACT
JX092099_Anaplasma_bovis            GAGAGTAAGGGTTTCAAGGATTTGGAAGTAGAAAAGACC
CP000030_Anaplasma_marginale        GAAAGCAAGGGGTTCAAGGACCTTGAGGTCGAAAGGACT
CP001759_Anaplasma_centrale         GAGAGCAAGGGGTTCAAGGACCTTGAGGTCGAAAGGACT
AF441131_Anaplasma_ovis             GAGAGCAAGGGGTTTAAGGACCTCGAGGTCGAAAGGACT
                                    ** ** ** ** ** ** **  *                
