# Supplementary material for: Prevalence of Orientia tsutsugamushi, Anaplasma phagocytophilum and Leptospira interrogans in striped field mice in Gwangju, Republic of Korea
Source: PLoS One. 2019 Aug 16;14(8):e0215526. doi: 10.1371/journal.pone.0215526 (PMC6697328; doi:10.1371/journal.pone.0215526)
Supplement: S1 File — (ZIP) [file pone.0215526.s002.zip › Supplement_wild rodent_2016/Fig 1/Anaplasma groEL (330bp) wild rodent 2016.dnd]

(
(
(
(
(
(
(
(
(
AB204864_Candidatus_Neoehrlichia_mikurensis_Rodent/_Japan:0.00658,
JQ359062_Candidatus_Neoehrlichia_mikurensis_Human/_China:-0.00658)
:0.00351,
JQ359072_Candidatus_Neoehrlichia_mikurensis_Rodent/_China:-0.00351)
:0.01358,
AB204865_Candidatus_Neoehrlichia_mikurensis_Rodent/_Japan:0.02451)
:0.07708,
(
AF195273_Ehrlichia_ewingii:0.03820,
(
AF210459_Ehrlichia_muris:0.03346,
L10917_Ehrlichia_chaffeensis:0.02849)
:0.00457)
:0.04233)
:0.03335,
(
(
AF441131_Anaplasma_ovis:0.04565,
(
CP000030_Anaplasma_marginale:0.01121,
CP001759_Anaplasma_centrale:0.01239)
:0.02514)
:0.08651,
JX092099_Anaplasma_bovis:0.10062)
:0.00814)
:0.00731,
AF399916_Anaplasma_platys:0.09968)
:0.08621,
(
(
AY219849_Anaplasma_phagocytophilum_Dog/_USA:-0.00015,
KT454993_Anaplasma_phagocytophilum_Human/Austria:0.00015)
:0.00145,
(
8-3_blood:-0.00016,
8-12_blood:0.00016)
:0.00158)
:0.00669)
:0.00386,
(
KT192430_Anaplasma_phagocytophilum_Rodent/_Korea:0.00298,
KU519286_Anaplasma_phagocytophilum_Dog/_Korea:0.00000)
:0.00181)
:0.00116,
6-6_blood:0.00000,
8-2_blood:0.00000);
