# Supplementary material for: Prevalence of Orientia tsutsugamushi, Anaplasma phagocytophilum and Leptospira interrogans in striped field mice in Gwangju, Republic of Korea
Source: PLoS One. 2019 Aug 16;14(8):e0215526. doi: 10.1371/journal.pone.0215526 (PMC6697328; doi:10.1371/journal.pone.0215526)
Supplement: S1 File — (ZIP) [file pone.0215526.s002.zip › Supplement_wild rodent_2016/Fig 1/Anaplasma groEL (330bp) wild rodent 2016.phb]

(
(
(
(
(
(
(
(
(
AB204864_Candidatus_Neoehrlichia_mikurensis_Rodent/_Japan:0.00336,
JQ359062_Candidatus_Neoehrlichia_mikurensis_Human/_China:-0.00336)
44:0.00179,
JQ359072_Candidatus_Neoehrlichia_mikurensis_Rodent/_China:-0.00179)
100:0.01634,
AB204865_Candidatus_Neoehrlichia_mikurensis_Rodent/_Japan:0.02176)
100:0.07538,
(
(
AF210459_Ehrlichia_muris:0.03300,
L10917_Ehrlichia_chaffeensis:0.02894)
59:0.00482,
AF195273_Ehrlichia_ewingii:0.03795)
100:0.04402)
94:0.03229,
(
JX092099_Anaplasma_bovis:0.10067,
(
(
CP000030_Anaplasma_marginale:0.01121,
CP001759_Anaplasma_centrale:0.01239)
98:0.02514,
AF441131_Anaplasma_ovis:0.04565)
100:0.08646)
49:0.00871)
59:0.00689,
AF399916_Anaplasma_platys:0.09987)
100:0.08602,
(
(
AY219849_Anaplasma_phagocytophilum_Dog/_USA:-0.00015,
KT454993_Anaplasma_phagocytophilum_Human/Austria:0.00015)
60:0.00145,
(
8-3_blood:-0.00016,
8-12_blood:0.00016)
75:0.00158)
95:0.00669)
90:0.00386,
(
KT192430_Anaplasma_phagocytophilum_Rodent/_Korea:0.00298,
KU519286_Anaplasma_phagocytophilum_Dog/_Korea:0.00000)
87:0.00181)
70:0.00116,
6-6_blood:0.00000,
8-2_blood:0.00000)TRICHOTOMY;
