# Supplementary material for: Prevalence of Orientia tsutsugamushi, Anaplasma phagocytophilum and Leptospira interrogans in striped field mice in Gwangju, Republic of Korea
Source: PLoS One. 2019 Aug 16;14(8):e0215526. doi: 10.1371/journal.pone.0215526 (PMC6697328; doi:10.1371/journal.pone.0215526)
Supplement: S1 File — (ZIP) [file pone.0215526.s002.zip › Supplement_wild rodent_2016/Fig 1/Anaplasma groEL (330bp) wild rodent 2016.txt]

>AB204864_Candidatus_Neoehrlichia_mikurensis_Rodent/_Japan
taatgacaaagttggtgatggaactacaacatgttctattttaacagctaaagtaatcgaggaagtatctaaagctaaag
ctgctggagcagatattattagtatcaaaaatggtatcttaaaagcaaaggaattagtattagaatctttactttctatg
aaacgtgatgtttcttcagaagatgaaatagcacaggttgcaacaatttctgcaaatggagataaaaacataggtagcaa
aattgcacaatgcgtaaaggaagttggtaaagatggtgttattacagttgaagaaagtaagggatttaaagaatt
>AB204865_Candidatus_Neoehrlichia_mikurensis_Rodent/_Japan
taatgacaaagttggtgatggaactacaacatgttctattttaacagctaaagtaattgaagaagtatccaaagctaaag
ctgctggagcagatattattagtatcaaaaatggtatcttaaaagcaaaggaattagtattagaatctttgctttctatg
aagcgcgatgtttcttcagaagatgaaatagcacaggttgctacaatttctgcaaatggagacaaaaacataggtagcaa
aattgcacaatgtgtaaaggaagttggtaaagatggggttattacagttgaggaaagtaagggatttaaggaatt
>AF195273_Ehrlichia_ewingii
tctcaatgtaacgataaagttggtgatggaacaactacatgttctatcttaaccgcaaaagttatagaagaagtatctaa
agctaaagctgctggagcagatattgtttgtattaaggaaggtgtacttaaagctaaagaagctgtattagaagctttga
tgtctatgaaacgtgaaatactatctgaagaagaaattgctcaagttgctactatttctgctaatggtgataagaatata
ggtagtaggattgcacaatgtgttcaagaagttggtagagatggagttattacagttgaagaaagtaaaggatttaaaga
gttggatgttgaaaaaact
>AF210459_Ehrlichia_muris
tctcaatgtaatgataaagttggtgatggaacaactacatgttctattttaactgcaaaggttatagaagaagtatctaa
agctaaagctgctggagcagatattgtatgtattaaagaaggtgtattaaaagctaaagaagctgtactagaagcattga
tgtctatgaagcgtgaagtattatctgaagaggagattgctcaagttgctactatttcagctaatggagataagaacata
ggtagtaaaattgctcaatgtgttcaagaagttggtaaagatggagttattacagttgaagaaagtaagggattcaaaga
attggatgttgaaaaaact
>AF399916_Anaplasma_platys
tcacagtgtaatgacaaggtgggtgacggaactactacatgttcaatattgactgcaaaggttattgaagaagtagctag
ggctaaggctgcgggagctgacattgttagcatcaagaacggtatactgaaggcgaaagaagcagtcttaaccgcgctta
tgtcaatgaggcgtgaagttgaagaagaggaaattgctcaggttgctaccatctctgctaacggcgataagaacatagga
agcaaaattgctcagtgtgtgaaggaagttggtcgtgatggggttataactgtcgaagaaagcaagggattcaaagacct
agaagtcgagaaaact
>AF441131_Anaplasma_ovis
tctcagtgcaacgataaggttggtgacggaactaccacgtgctccatactgactgcaaaagttatcgaggaagtgtccaa
ggccaaggcagccggcgctgatataataagcataaaaaacgggatcttaaaagccaaggaggctgtgcttacagctttgc
tatcaatgaagcgtgaagtggcatctgaggacgaaattgcacaggttgctactatatctgccaacggggataaaaacata
ggtagcaaaatagcgcaatgcgtcagggaagttggcaaagatggggtaataacggtcgaggagagcaaggggtttaagga
cctcgaggtcgaaaggact
>CP000030_Anaplasma_marginale
tctcagtgtaacgataaggttggtgacgggactaccacatgctcaatactgactgcaaaagttattgaggaagtgtccag
agccaaggccgctggcgctgataccataagcataaaaaacgggatcttgaaggccaaggaggctgttctcacagctttgc
tatcaatgaagcgtgaagtggcgtctgaagatgagattgcacaggttgctactatatctgccaacggagataaaaacata
ggtggcaagatagcacagtgcgtaagggaagttggcaaagacggggtaataacggttgaggaaagcaaggggttcaagga
ccttgaggtcgaaaggact
>CP001759_Anaplasma_centrale
tctcagtgtaacgataaggttggtgacgggactaccacatgctccatactgactgcaaaagttattgaggaagtgtccag
agccaaggccgctggcgctgataccataagcataaaaaacgggatcttgaaggccaaggaggctgttctcacagctttgc
tatcaatgaagcgtgaagtggcgtctgaagatgagattgcacaggttgctactatatctgccaacggagataaaaacata
ggtggcaagatagcgcaatgtgtcagggaagttggcaaagatggggtaataacagttgaggagagcaaggggttcaagga
ccttgaggtcgaaaggact
>JQ359062_Candidatus_Neoehrlichia_mikurensis_Human/_China
tcgcagtgtaatgacaaagttggtgatggaactacaacatgttctattttaacagctaaagtaatcgaggaagtatctaa
agctaaagctgctggagcagatattattagtatcaaaaatggtatcttaaaagcaaaggaattagtattagaatctttac
tttctatgaaacgtgatgtttcttcagaagatgaaatagcacaggttgcaacaatttctgcaaatggagataaaaacata
ggtagcaaaattgcacaatgcgtaaaggaagttggtaaagatggtgttattacagttgaagaaagtaagggatttaaaga
attagaagttgaaaaaact
>JQ359072_Candidatus_Neoehrlichia_mikurensis_Rodent/_China
tcgcagtgtaatgacaaagttggtgatggaactacaacatgttctattttaacagctaaagtaatcgaggaagtatctaa
agctaaagctgctggagcagatattattagtatcaaaaatggtatcttaaaagcaaaggaattagtattagaatctttac
tttctatgaaacgtgatgtttcttcagaagatgaaatagcacaggttgcaacaatttctgcaaatggagataaaaacata
ggtagcaaaattgcacaatgcgtaaaggaagttggtaaagatggtgttattacagttgaagaaagtaagggatttaaaga
attagaagttgaaaaaact
>JX092099_Anaplasma_bovis
tcgcagtgtaacgataaggtaggtgatggtaccactacttgttcaatattgacagcaaaagtcattgaagaagtttctaa
ggcaaaagctgctggtgcagatgttatcagtataaagaatggtatcttaaaggcaaaagaggctgtgctcacagctctta
tgtccatgagacgtgaagttgaagaagaagaaatagcacaggttgcaacaatatctgccaatggtgataagggcattgga
agcaagattgcgcaatgcgtaaaggaagttggaagggatggagtaataaccgtagaagagagtaagggtttcaaggattt
ggaagtagaaaagacc
>KT192430_Anaplasma_phagocytophilum_Rodent/_Korea
tctcagtgtaatgataaggtgggaggtggaactactacatgctccatactgacagcaaaagtgattgaagaagtctcaaa
agcgaaagctgctggatctgatattgttagcataaagaatggtattctcaaggctaaggaagcggttcttacagcgctga
tgtctatgagacgtgaagtagaagaagacgaaattgcacaagttgcaacattgtctgcaaatggagacaagaacatagga
agtaagattgcacagtgtgttaaagaagtcggtaaagacggtgttataactgttgaagaaagcaaaggcttcaaggatct
agaagttgaaaagact
>KU519286_Anaplasma_phagocytophilum_Dog/_Korea
tctcagtgtaatgataaggtgggagatggaactactacatgctccatactgacagcaaaagtgattgaagaagtctcaaa
agcgaaagctgctggatctgatattgttagcataaagaatggtattctcaaggctaaggaagcggttcttacagcgctga
tgtctatgagacgtgaagtagaagaagacgaaattgcacaagttgcaacattgtctgcaaatggagacaagaacatagga
agtaagattgcacagtgtgttaaagaagtcggtaaagacggtgttataactgttgaagaaagcaaaggcttcaaggatct
agaagttgaaaagact
>AY219849_Anaplasma_phagocytophilum_Dog/_USA
tctcagtgtaatgataaggtgggagatggaactactacatgctccatactaacggcaaaagtgattgaagaagtctcaaa
agcgaaagctgctggatctgatattgttagcataaagaatggtattctcaaggctaaggaagcggttcttacagcgctta
tgtctatgagacgtgaagtagaagaagacgaaattgcacaagttgcaacattgtctgcgaatggagacaagaacatagga
agtaagattgcacagtgtgttaaagaagtcggtaaagacggtgttataactgttgaagaaagcaaaggcttcaaggatct
agaagttgaaaagact
>KT454993_Anaplasma_phagocytophilum_Human/Austria 
tctcagtgtaatgataaggtgggagatggaactactacatgctccatactaacggcaaaagtgattgaagaagtctcaaa
agcgaaagctgctggatctgatattgttagcataaagaatggtattctcaaggctaaggaagcggttcttacagcgctta
tgtctatgagacgtgaagtagaagaagacgaaattgcacaagttgcaacattgtctgcgaatggagacaagaacatagga
agtaagattgcacagtgtgttaaagaagtcggtaaagacggtgttataactgttgaagaaagcaaaggcttcaaggatct
agaagttgaaaag
>L10917_Ehrlichia_chaffeensis
tctcaatgtaatgataaagttggtgatggaacaactacatgttctattttaactgcaaaagttatagaagaagtatctaa
agctaaagctgctggagcagatattgtgtgtattaaagaaggtgtactaaaagctaaagaggctgttttggaagcattaa
tgtctatgaagcgtgaagtgttgtctgaagaagaaattgcacaagttgctactatttcagctaatggagataagaatata
ggtagtaagattgcacaatgtgttcaagaagttggtaaagatggggttattacagttgaagaaagtaaaggctttaaaga
attagatgttgaaaaaact
>6-6_blood
TCTCAGTGTAATGATAAGGTGGGAGATGGAACTACTACATGCTCCATACTGACAGCAAAAGTGATTGAAGAAGTCTCAAA
AGCGAAAGCTGCTGGATCTGATATTGTTAGCATAAAGAATGGTATTCTCAAGGCTAAGGAAGCGGTTCTTACAGCGCTGA
TGTCTATGAGACGTGAAGTAGAAGAAGACGAAATTGCACAAGTTGCAACATTGTCTGCAAATGGAGACAAGAACATAGGA
AGTAAGATTGCACAGTGTGTTAAAGAAGTCGGTAAAGACGGTGTTATAACTGTTGAAGAAAGCAAAGGCTTCAAGGATCT
AGAAGTTGAAAAAACT
>8-2_blood
TCTCAGTGTAATGATAAGGTGGGAGATGGAACTACTACATGCTCCATACTGACAGCAAAAGTGATTGAAGAAGTCTCAAA
AGCGAAAGCTGCTGGATCTGATATTGTTAGCATAAAGAATGGTATTCTCAAGGCTAAGGAAGCGGTTCTTACAGCGCTGA
TGTCTATGAGACGTGAAGTAGAAGAAGACGAAATTGCACAAGTTGCAACATTGTCTGCAAATGGAGACAAGAACATAGGA
AGTAAGATTGCACAGTGTGTTAAAGAAGTCGGTAAAGACGGTGTTATAACTGTTGAAGAAAGCAAAGGCTTCAAGGATCT
AGAAGTTGAAAAAACT
>8-3_blood
TCTCAGTGTAATGATAAGGTGGGAGATGGAACTACTACATGCTCCATACTAACGGCAAAAGTGATTGAAGAAGTCTCAAA
AGCGAAAGCTGCTGGATCTGATATTGTTAGCATAAAGAATGGTATTCTCAAGGCTAAGGAAGCGGTTCTTACAGCGCTTA
TGTCTATGAGACGTGAAGTAGAAGAAGACGAAATTGCACAAGTTGCAACATTGTCTGCGAATGGAGACAAGAACATAGGA
AGTAAGATTGCACAGTGTGTTAAAGAAGTCGGTAAAGACGGTGTTATAACTGTTGAAGAAAGCAAAGGCTTCAAGGATCT
AGAAGTTGAAAAA
>8-12_blood
TGTAATGATAAGGTGGGAGATGGAACTACTACATGCTCCATACTAACGGCAAAAGTGATTGAAGAAGTCTCAAAAGCGAA
AGCTGCTGGATCTGATATTGTTAGCATAAAGAATGGTATTCTCAAGGCTAAGGAAGCGGTTCTTACAGCGCTTATGTCTA
TGAGACGTGAAGTAGAAGAAGACGAAATTGCACAAGTTGCAACATTGTCTGCGAATGGAGACAAGAACATAGGAAGTAAG
ATTGCACAGTGTGTTAAAGAAGTCGGTAAAGACGGTGTTATAACTGTTGAAGAAAGCAAAGGCTTCAAGGATCTAGAAGT
TGAAAAA
