# Supplementary material for: Prevalence of Orientia tsutsugamushi, Anaplasma phagocytophilum and Leptospira interrogans in striped field mice in Gwangju, Republic of Korea
Source: PLoS One. 2019 Aug 16;14(8):e0215526. doi: 10.1371/journal.pone.0215526 (PMC6697328; doi:10.1371/journal.pone.0215526)
Supplement: S1 File — (ZIP) [file pone.0215526.s002.zip › Supplement_wild rodent_2016/Fig 1/Leptospira gyrB (400bp) wild rodent 2016.aln]

CLUSTAL 2.1 multiple sequence alignment


DQ641404_L.noguchii_Panama          -TTTAGAAGGTTTAGAAGCTGTTAGAAAACGTCCGGGAATGTATATCGGA
DQ641401_L.noguchii_Cristobali      -TTTAGAAGGTTTAGAAGCTGTTAGAAAACGTCCGGGAATGTATATCGGA
DQ641399_L.kirschneri_Ratnapur      -TTTAGAAGGTCTAGAAGCTGTTAGAAAACGTCCGGGAATGTATATCGGA
DQ641396_L.kirschneri_Agogo         -TTTAGAAGGTCTAGAAGCTGTTAGAAAACGTCCGGGAATGTATATCGGA
DQ641397_L.kirschneri_Bafani        --------------------------------------------------
AY896746_L.interrogans_Medanes      -TTTAGAAGGTCTAGAAGCTGTTAGAAAACGTCCGGGAATGTATATCGGA
AY896738_L.interrogans_Pomona       -TTTAGAAGGTCTAGAAGCTGTTAGAAAACGTCCGGGAATGTATATCGGA
AY896745_L.interrogans_Canicol      -TTTAGAAGGTCTAGAAGCTGTTAGAAAACGTCCGGGAATGTATATCGGA
AY896747_L.interrogans_Copenha      -TTTAGAAGGTCTAGAAGCTGTTAGAAAACGTCCGGGAATGTATATCGGA
AY896754_L.interrogans_Hardjo       -TTTAGAAGGTCTAGAAGCTGTTAGAAAACGTCCGGGAATGTATATCGGA
AY896758_L.interrogans_Austral      -TTTAGAAGGTCTAGAAGCTGTTAGAAAACGTCCGGGAATGTATATCGGA
7-17_kidney                         TTTTAGAAGGTCTAGAAGCTGTTAGAAAACGTCCGGGAATGTATATCGGA
7-18_kidney                         TTTTAGAAGGTCTAGAAGCTGTTAGAAAACGTCCGGGAATGTATATCGGA
AY896753_L.interrogans_Batavia      -TTTAGAAGGTCTAGAAGCTGTTAGAAAACGTCCGGGAATGTATATCGGA
CP001221_L.interrogans_Lai          -TTTAGAAGGTCTAGAAGCTGTTAGAAAACGTCCGGGAATGTATATCGGA
CP011934_L.interrogans_Manilae      -TTTAGAAGGTCTAGAAGCTGTTAGAAAACGTCCGGGAATGTATATCGGA
AY896755_L.interrogans_Kremast      -TTTAGAGGGTCTAGAAGCTGTTAGAAAACGTCCGGGAATGTATATCGGA
AY896739_L.santarosai_Shermani      -TTTAGAGGGTCTGGAAGCTGTTAGAAAACGTCCTGGGATGTATATTGGG
AY896749_L.santarosai_Alexi         -TTTAGAGGGTCTGGAAGCTGTTAGAAAACGTCCTGGGATGTATATTGGG
DQ641407_L.santarosai_Kobbe         -TTTAGAGGGTCTGGAAGCTGTTAGAAAACGTCCTGGGATGTATATTGGG
AY896742_L.borgpeiersenii_Ball      -TTTAGAGGGTCTGGAAGCTGTTAGAAAACGTCCTGGGATGTATATCGGA
AY896743_L.borgpetersenii_Java      -TTTAGAGGGTCTGGAAGCTGTTAGAAAACGTCCTGGGATGTATATCGGA
AY896740_L.weilii_Celledoni         -TTTAGAAGGTCTGGAAGCTGTTAGAAAACGTCCCGGGATGTACATCGGA
DQ641410_L.weilii_Langati           -TTTAGAAGGTCTGGAAGCTGTTAGAAAACGTCCCGGGATGTACATCGGA
AY896750_L.alexanderi_Manzhuan      -TTTAGAGGGTCTGGAAGCTGTTAGAAAACGTCCTGGGATGTACATCGGA
AY896752_L.genomospecies1_Ping      -TTTAGAGGGTCTGGAAGCTGTTAGAAAACGTCCGGGAATGTATATCGGA
                                                                                      

DQ641404_L.noguchii_Panama          ACTCAGGACGAAACCGGACTTCATAAAATGGTTTACGAGGTCGTGGATAA
DQ641401_L.noguchii_Cristobali      ACTCAGGACGAAACCGGACTTCATAAAATGGTTTACGAGGTCGTGGATAA
DQ641399_L.kirschneri_Ratnapur      ACTCAGGACGAAACTGGACTTCATAAAATGGTTTATGAGGTCGTGGATAA
DQ641396_L.kirschneri_Agogo         ACTCAGGACGAAACTGGACTTCATAAAATGGTTTATGAGGTCGTGGATAA
DQ641397_L.kirschneri_Bafani        --------------------------------------------------
AY896746_L.interrogans_Medanes      ACTCAGGACGAAACCGGGCTTCATAAAATGGTTTACGAGGTCGTGGATAA
AY896738_L.interrogans_Pomona       ACTCAGGACGAAACCGGGCTTCATAAAATGGTTTACGAGGTCGTGGATAA
AY896745_L.interrogans_Canicol      ACTCAGGACGAAACCGGGCTTCATAAAATGGTTTACGAGGTCGTGGATAA
AY896747_L.interrogans_Copenha      ACTCAGGACGAAACCGGGCTTCATAAAATGGTTTACGAGGTCGTGGATAA
AY896754_L.interrogans_Hardjo       ACTCAGGACGAAACCGGGCTTCATAAAATGGTTTACGAGGTCGTGGATAA
AY896758_L.interrogans_Austral      ACTCAGGACGAAACCGGGCTTCATAAAATGGTTTACGAGGTCGTGGATAA
7-17_kidney                         ACTCAGGACGAAACCGGGCTTCATAAAATGGTTTACGAGGTCGTGGATAA
7-18_kidney                         ACTCAGGACGAAACCGGGCTTCATAAAATGGTTTACGAGGTCGTGGATAA
AY896753_L.interrogans_Batavia      ACTCAGGACGAAACCGGGCTTCATAAAATGGTTTACGAGGTCGTGGATAA
CP001221_L.interrogans_Lai          ACTCAGGACGAAACCGGGCTTCATAAAATGGTTTACGAGGTCGTGGATAA
CP011934_L.interrogans_Manilae      ACTCAGGACGAAACCGGGCTTCATAAAATGGTTTACGAGGTCGTGGATAA
AY896755_L.interrogans_Kremast      ACTCAGGACGAAACCGGGCTTCATAAAATGGTCTACGAAGTCGTGGATAA
AY896739_L.santarosai_Shermani      ACTCAGGACGAAACCGGACTTCACAAAATGGTCTACGAGGTAGTCGATAA
AY896749_L.santarosai_Alexi         ACTCAGGACGAAACCGGACTTCACAAAATGGTCTACGAGGTGGTCGATAA
DQ641407_L.santarosai_Kobbe         ACTCAGGACGAAACCGGACTTCACAAAATGGTCTACGAGGTAGTCGATAA
AY896742_L.borgpeiersenii_Ball      ACCCAGGATGAGACTGGACTTCACAAAATGGTCTACGAGGTGGTTGATAA
AY896743_L.borgpetersenii_Java      ACCCAGGATGAGACTGGACTTCACAAAATGGTCTACGAGGTGGTTGATAA
AY896740_L.weilii_Celledoni         ACCCAGGATGAGACTGGACTTCACAAAATGGTCTATGAGGTGGTTGATAA
DQ641410_L.weilii_Langati           ACCCAGGATGAGACTGGACTTCACAAAATGGTCTATGAGGTGGTTGATAA
AY896750_L.alexanderi_Manzhuan      ACCCAGGATGAGACTGGACTTCACAAAATGGTCTATGAGGTGGTTGATAA
AY896752_L.genomospecies1_Ping      ACTCAGGATGATACGGGACTTCATAAAATGGTCTACGAGGTCGTGGACAA
                                                                                      

DQ641404_L.noguchii_Panama          CTCGGTTGACGAGGCCATGGCAGGTCATTGTACAGAAATTATAATCAGTA
DQ641401_L.noguchii_Cristobali      CTCGGTTGACGAGGCCATGGCAGGTCATTGTACAGAAATTATAATCAGTA
DQ641399_L.kirschneri_Ratnapur      CTCCGTCGACGAGGCCATGGCTGGTCATTGTACAGAAATTAAAATTAATA
DQ641396_L.kirschneri_Agogo         CTCCGTCGACGAGGCCATGGCTGGTCATTGTACAGAAATTAAAATTAATA
DQ641397_L.kirschneri_Bafani        ---------------------TGGTCATTGTACAGAAATTAAAATCAGTA
AY896746_L.interrogans_Medanes      CTCGGTTGACGAGGCCATGGCTGGTCATTGTACAGAAATTAAAATCAGTA
AY896738_L.interrogans_Pomona       CTCGGTTGACGAGGCCATGGCTGGTCATTGTACAGAAATTAAAATCAGTA
AY896745_L.interrogans_Canicol      CTCGGTTGACGAGGCCATGGCTGGTCATTGTACAGAAATTAAAATCAGTA
AY896747_L.interrogans_Copenha      CTCGGTTGACGAGGCCATGGCTGGTCATTGTACAGAAATTAAAATCAGTA
AY896754_L.interrogans_Hardjo       CTCGGTTGACGAGGCCATGGCTGGTCATTGTACAGAAATTAAAATCAGTA
AY896758_L.interrogans_Austral      CTCGGTTGACGAGGCCATGGCTGGTCATTGTACAGAAATTAAAATCAGTA
7-17_kidney                         CTCGGTTGACGAGGCCATGGCTGGTCATTGTACAGAAATTAAAATCAGTA
7-18_kidney                         CTCGGTTGACGAGGCCATGGCTGGTCATTGTACAGAAATTAAAATCAGTA
AY896753_L.interrogans_Batavia      CTCGGTTGACGAGGCCATGGCTGGTCATTGTACAGAAATTAAAATCAGTA
CP001221_L.interrogans_Lai          CTCGGTTGACGAGGCCATGGCTGGTCATTGTACAGAAATTAAAATCAGTA
CP011934_L.interrogans_Manilae      CTCGGTTGACGAGGCCATGGCTGGTCATTGTACAGAAATTAAAATCAGTA
AY896755_L.interrogans_Kremast      CTCGGTTGACGAGGCTATGGCTGGTCATTGTACAGAAATTAAAATCAGTA
AY896739_L.santarosai_Shermani      CTCCGTAGACGAAGCAATGGCCGGTCATTGTACCGAAATTATTTTCAGTT
AY896749_L.santarosai_Alexi         CTCCGTAGACGAAGCAATGGCCGGTCATTGTACCGAAATTAAAATCAGTA
DQ641407_L.santarosai_Kobbe         CTCCGTAGACGAAGCAATGGCCGGTCATTGTACCGAAATTAAAATCAGTA
AY896742_L.borgpeiersenii_Ball      CTCTGTAGATGAAGCAATGGCGGGGCATTGTACCGAAATTAGAATTAGTA
AY896743_L.borgpetersenii_Java      CTCTGTAGATGAAGCAATGGCGGGGCATTGTACCGAAATTAGAATTAGTA
AY896740_L.weilii_Celledoni         CTCTGTAGACGAAGCAATGGCCGGTCATTGCACCGAAATTAGAATTAGTA
DQ641410_L.weilii_Langati           CTCTGTAGACGAAGCAATGGCCGGTCATTGCACCGAAATTAGAATTAGTA
AY896750_L.alexanderi_Manzhuan      CTCCGTAGACGAAGCAATGGCCGGCCATTGTACCGAAATTAAAATTAGTA
AY896752_L.genomospecies1_Ping      CTCCGTGGACGAGGCGATGGCCGGACATTGTACGGAAATCGGAATTTCCA
                                                          ** ***** ** *****     *     

DQ641404_L.noguchii_Panama          TTTTACCAGATAACATTATTGAGGTGAAAGACAATGGTAGGGGAATTCCA
DQ641401_L.noguchii_Cristobali      TTTTACCAGATAACATTATTGAGGTGAAAGACAATGGTAGGGGAATTCCA
DQ641399_L.kirschneri_Ratnapur      TTTTACCGAATAACATCGTTGAGGTGAAAGACAATGGTAGAGGAATTCCA
DQ641396_L.kirschneri_Agogo         TTTTACCGAATAACATCGTTGAGGTGAAAGACAATGGTAGAGGAATTCCA
DQ641397_L.kirschneri_Bafani        TTTTACCAGATAACATCGTTGAGGTGAAAGACAATGGTAGAGGAATTCCA
AY896746_L.interrogans_Medanes      TTTTACCGGATAACATCGTTGAGGTGAAAGACAATGGCCGAGGAATTCCA
AY896738_L.interrogans_Pomona       TTTTACCGGATAACATCGTTGAGGTGAAAGACAATGGCCGAGGAATTCCA
AY896745_L.interrogans_Canicol      TTTTACCGGATAACATCGTTGAGGTGAAAGACAATGGCCGAGGAATTCCA
AY896747_L.interrogans_Copenha      TTTTACCGGATAACATCGTTGAGGTGAAAGACAATGGTCGAGGAATTCCA
AY896754_L.interrogans_Hardjo       TTTTACCGGATAACATCGTTGAGGTGAAAGACAATGGTCGAGGAATTCCA
AY896758_L.interrogans_Austral      TTTTACCGGATAACATCGTTGAGGTGAAAGACAATGGTCGAGGAATTCCA
7-17_kidney                         TTTTACCGGATAACATCGTTGAGGTGAAAGACAATGGTCGAGGAATTCCA
7-18_kidney                         TTTTACCGGATAACATCGTTGAGGTGAAAGACAATGGTCGAGGAATTCCA
AY896753_L.interrogans_Batavia      TTTTACCGGATAACATCGTTGAGGTGAAAGACAATGGTCGAGGAATTCCA
CP001221_L.interrogans_Lai          TTTTACCGGATAACATCGTTGAGGTGAAAGACAATGGTCGAGGAATTCCA
CP011934_L.interrogans_Manilae      TTTTACCGGATAACATCGTTGAGGTGAAAGACAATGGTCGAGGAATTCCA
AY896755_L.interrogans_Kremast      TTTTACCGGATAACATCGTTGAGGTGAAAGACAATGGTCGAGGAATTCCA
AY896739_L.santarosai_Shermani      TCTTACCGGATAACATCATGGAGGTTAAAGATAACGGCCGAGGAATTCCG
AY896749_L.santarosai_Alexi         TCTTACCGGATAACATCATCGAGGTTAAAGATAACGGCCGAGGAATTCCG
DQ641407_L.santarosai_Kobbe         TCTTACCGGATAACATCATCGAGGTTAAAGATAACGGCCGAGGAATTCCG
AY896742_L.borgpeiersenii_Ball      TTTTGCCGAATAATATCATCGAAGTTAAAGACAACGGTCGAGGGATTCCG
AY896743_L.borgpetersenii_Java      TTTTGCCGAATAATATCATCGAAGTTAAAGACAACGGTCGAGGGATTCCG
AY896740_L.weilii_Celledoni         TTTTGCCGAATAATATCATTGAAGTTAAAGACAACGGTCGGGGGATTCCG
DQ641410_L.weilii_Langati           TTTTGCCGAATAATATCATTGAAGTTAAAGACAACGGTCGGGGGATTCCG
AY896750_L.alexanderi_Manzhuan      TTTTGCCGAATAATATCATTGAAGTTAAAGACAACGGTCGAGGGATTCCG
AY896752_L.genomospecies1_Ping      TTTTACCGGATAACATTATCGAAGTAAAAGATAACGGTCGAGGAATTCCG
                                    * ** **  **** **  * ** ** ***** ** **  * ** ***** 

DQ641404_L.noguchii_Panama          GTTGATATTCACCCTGATAAAAAAATTTCCACGATCGAAGTCGTAATGAC
DQ641401_L.noguchii_Cristobali      GTTGATATTCACCCTGATAAAAAAATTTCCACGATCGAAGTCGTAATGAC
DQ641399_L.kirschneri_Ratnapur      GTTGATATTCACCCCGACAAAAAAATTTCCACAATCGAAGTTGTTATGAC
DQ641396_L.kirschneri_Agogo         GTTGATATTCACCCCGACAAAAAAATTTCCACAATCGAAGTTGTTATGAC
DQ641397_L.kirschneri_Bafani        GTTGATATTCATCCCGACAAAAAAATTTCCACAATCGAAGTTGTTATGAC
AY896746_L.interrogans_Medanes      GTCGATATTCACCCCGACAAAAAAATTTCCACAATCGAAGTTGTTATGAC
AY896738_L.interrogans_Pomona       GTCGATATTCACCCCGACAAAAAAATTTCCACAATCGAAGTTGTTATGAC
AY896745_L.interrogans_Canicol      GTCGATATTCACCCCGACAAAAAAATTTCCACAATCGAAGTTGTTATGAC
AY896747_L.interrogans_Copenha      GTCGATATTCACCCCGACAAAAAAATTTCCACAATCGAAGTTGTTATGAC
AY896754_L.interrogans_Hardjo       GTCGATATTCACCCCGACAAAAAAATTTCCACAATCGAAGTTGTTATGAC
AY896758_L.interrogans_Austral      GTCGATATTCACCCCGACAAAAAAATTTCCACAATCGAAGTTGTTATGAC
7-17_kidney                         GTCGATATTCACCCCGACAAAAAAATTTCCACAATCGAAGTTGTTATGAC
7-18_kidney                         GTCGATATTCACCCCGACAAAAAAATTTCCACAATCGAAGTTGTTATGAC
AY896753_L.interrogans_Batavia      GTCGATATTCACCCCGACAAAAAAATTTCCACAATCGAAGTTGTTATGAC
CP001221_L.interrogans_Lai          GTCGATATTCACCCCGACAAAAAAATTTCCACAATCGAAGTTGTTATGAC
CP011934_L.interrogans_Manilae      GTCGATATTCACCCCGACAAAAAAATTTCCACAATCGAAGTTGTTATGAC
AY896755_L.interrogans_Kremast      GTCGATATTCACCCAGATAAAAAAATTTCCACAATCGAAGTTGTTATGAC
AY896739_L.santarosai_Shermani      GTCGATATTCATCCCGATAAAAAAATTTCCACAATCGAAGTAGTAATGAC
AY896749_L.santarosai_Alexi         GTCGATATTCATCCCGATAAAAAAATTTCCACAATCGAAGTAGTAATGAC
DQ641407_L.santarosai_Kobbe         GTCGATATTCATCCCGATAAAAAAATTTCCACAATCGAAGTAGTAATGAC
AY896742_L.borgpeiersenii_Ball      GTCGACATTCATCCCGATAAAAAAATTTCCACGATCGAAGTCGTAATGAC
AY896743_L.borgpetersenii_Java      GTCGACATTCATCCCGATAAAAAAATTTCCACGATCGAAGTCGTAATGAC
AY896740_L.weilii_Celledoni         GTCGATATTCATCCCGATAAAAAAATTTCTACAATCGAAGTCGTAATGAC
DQ641410_L.weilii_Langati           GTCGATATTCATCCCGATAAAAAAATTTCTACAATCGAAGTCGTAATGAC
AY896750_L.alexanderi_Manzhuan      GTCGATATTCATCCCGATAAAAAAATTTCTACAATCGAAGTCGTAATGAC
AY896752_L.genomospecies1_Ping      GTCGACATTCATCCCGATAAAAAAATTTCCACGATCGAAGTCGTAATGAC
                                    ** ** ***** ** ** *********** ** ******** ** *****

DQ641404_L.noguchii_Panama          TATCCTACATGCGGGTGGTAAATTTGAAAACGATGCTTACAAAGTTTCAG
DQ641401_L.noguchii_Cristobali      TATCCTACATGCGGGTGGTAAATTTGAAAACGATGCTTACAAAGTTTCAG
DQ641399_L.kirschneri_Ratnapur      CATTCTTCATGCGGGTGGTAAATTTGAAAATGATGCTTACAAGGTTTCTG
DQ641396_L.kirschneri_Agogo         CATTCTTCATGCGGGTGGTAAATTTGAAAATGATGCTTACAAGGTTTCTG
DQ641397_L.kirschneri_Bafani        CATTCTTCATGCGGGTGGTAAATTTGAAAATGATGCTTACAAGGTTTCTG
AY896746_L.interrogans_Medanes      AATCCTTCACGCAGGCGGTAAATTTGAAAATGATGCCTACAAAGTTTCTG
AY896738_L.interrogans_Pomona       AATCCTTCACGCAGGCGGTAAATTTGAAAATGATGCCTACAAAGTTTCTG
AY896745_L.interrogans_Canicol      AATCCTTCACGCAGGCGGTAAATTTGAAAATGATGCCTACAAAGTTTCTG
AY896747_L.interrogans_Copenha      AATCCTTCACGCAGGTGGTAAATTTGAAAATGATGCCTACAAAGTTTCTG
AY896754_L.interrogans_Hardjo       AATCCTTCACGCAGGTGGTAAATTTGAAAATGATGCCTACAAAGTTTCTG
AY896758_L.interrogans_Austral      AATCCTTCACGCAGGTGGTAAATTTGAAAATGATGCCTACAAAGTTTCTG
7-17_kidney                         AATCCTTCACGCAGGTGGTAAATTTGAAAATGATGCCTACAAAGTTTCTG
7-18_kidney                         AATCCTTCACGCAGGTGGTAAATTTGAAAATGATGCCTACAAAGTTTCTG
AY896753_L.interrogans_Batavia      AATCCTTCACGCAGGTGGTAAATTTGAAAATGATGCCTACAAAGTTTCTG
CP001221_L.interrogans_Lai          AATCCTTCACGCAGGTGGTAAATTTGAAAATGATGCCTACAAAGTTTCTG
CP011934_L.interrogans_Manilae      AATCCTTCACGCAGGTGGTAAATTTGAAAATGATGCCTACAAAGTTTCTG
AY896755_L.interrogans_Kremast      TATCCTTCACGCAGGTGGTAAATTTGAAAATGATGCCTACAAAGTTTCTG
AY896739_L.santarosai_Shermani      CATTCTACATGCGGGTGGTAAGTTTGAAAACGACGCTTATAAGGTTTCGG
AY896749_L.santarosai_Alexi         CATTCTGCATGCGGGTGGTAAGTTTGAAAACGACGCTTATAAGGTTTCGG
DQ641407_L.santarosai_Kobbe         CATTCTACATGCGGGTGGTAAGTTTGAAAACGACGCTTATAAGGTTTCGG
AY896742_L.borgpeiersenii_Ball      CATTCTTCATGCGGGTGGTAAGTTCGAAAACGACGCTTATAAAGTTTCGG
AY896743_L.borgpetersenii_Java      CATTCTTCATGCGGGTGGTAAGTTCGAAAACGACGCTTATAAAGTTTCGG
AY896740_L.weilii_Celledoni         CATTCTTCATGCGGGTGGTAAATTCGAAAACGACGCTTATAAAGTTTCAG
DQ641410_L.weilii_Langati           CATTCTTCATGCGGGTGGTAAATTCGAAAACGACGCTTATAAAGTTTCAG
AY896750_L.alexanderi_Manzhuan      GATTCTTCATGCGGGTGGTAAATTCGAAAACGACGCTTATAAAGTTTCAG
AY896752_L.genomospecies1_Ping      CATCCTTCACGCGGGTGGTAAGTTTGAAAACGACGCTTATAAGGTTTCGG
                                     ** ** ** ** ** ***** ** ***** ** ** ** ** ***** *

DQ641404_L.noguchii_Panama          GCGGTCTCCATGGGGTTGGGGTTTCGGTTGTAAATGCACTTTCTGAATAC
DQ641401_L.noguchii_Cristobali      GCGGTCTCCATGGGGTTGGGGTTTCGGTTGTAAATGCACTTTCTGAATAC
DQ641399_L.kirschneri_Ratnapur      GTGGTCTCCACGGGGTAGGGGTTTCGGTAGTGAATGCCCTTTCCGAATAT
DQ641396_L.kirschneri_Agogo         GTGGTCTCCACGGGGTAGGGGTTTCGGTAGTGAATGCCCTTTCCGAATAT
DQ641397_L.kirschneri_Bafani        GTGGTCTCCACGGGGTAGGGGTTTCGGTAGTGAATGCCCTTTCCGAATAT
AY896746_L.interrogans_Medanes      GGGGTTTACATGGGGTTGGGGTTTCGGTAGTGAATGCACTTTCCGAATAT
AY896738_L.interrogans_Pomona       GGGGTTTACATGGGGTTGGGGTTTCGGTAGTGAATGCACTTTCCGAATAT
AY896745_L.interrogans_Canicol      GGGGTTTACATGGGGTTGGGGTTTCGGTAGTGAATGCACTTTCCGAATAT
AY896747_L.interrogans_Copenha      GAGGTTTACATGGGGTTGGGGTTTCGGTAGTGAATGCACTTTCCGAATAT
AY896754_L.interrogans_Hardjo       GAGGTTTACATGGGGTTGGGGTTTCGGTAGTGAATGCACTTTCCGAATAT
AY896758_L.interrogans_Austral      GAGGTTTACATGGGGTTGGGGTTTCGGTAGTGAATGCACTTTCCGAATAT
7-17_kidney                         GGGGTTTACATGGGGTTGGGGTTTCGGTAGTGAATGCACTTTCCGAATAT
7-18_kidney                         GGGGTTTACATGGGGTTGGGGTTTCGGTAGTGAATGCACTTTCCGAATAT
AY896753_L.interrogans_Batavia      GGGGTTTACATGGGGTTGGGGTTTCGGTAGTGAATGCACTTTCCGAATAT
CP001221_L.interrogans_Lai          GGGGTTTACATGGGGTTGGGGTTTCGGTAGTGAATGCACTTTCCGAATAT
CP011934_L.interrogans_Manilae      GGGGTTTACATGGGGTTGGGGTTTCGGTAGTGAATGCACTTTCCGAATAT
AY896755_L.interrogans_Kremast      GGGGTTTACATGGGGTTGGGGTTTCGGTAGTGAATGCACTTTCCGAATAT
AY896739_L.santarosai_Shermani      GGGGTCTCCATGGTGTGGGGGTTTCCGTAGTAAACGCACTTTCCGAATAT
AY896749_L.santarosai_Alexi         GGGGTCTCCATGGTGTGGGGGTTTCCGTAGTAAACGCACTTTCCGAATAT
DQ641407_L.santarosai_Kobbe         GGGGTCTCCATGGTGTGGGGGTTTCCGTAGTAAACGCACTTTCCGAATAT
AY896742_L.borgpeiersenii_Ball      GAGGTCTCCATGGTGTAGGGGTTTCCGTAGTAAACGCACTTTCTGAATAT
AY896743_L.borgpetersenii_Java      GAGGTCTCCATGGTGTAGGGGTTTCCGTAGTAAACGCACTTTCTGAATAT
AY896740_L.weilii_Celledoni         GAGGTCTTCACGGGGTTGGGGTTTCCGTAGTAAACGCGCTTTCTGAGTAT
DQ641410_L.weilii_Langati           GAGGTCTTCACGGGGTAGGGGTTTCCGTAGTAAACGCACTTTCCGAATAT
AY896750_L.alexanderi_Manzhuan      GAGGTCTCCATGGTGTAGGGGTTTCCGTAGTAAACGCACTTTCTGAATAT
AY896752_L.genomospecies1_Ping      GAGGTCTTCACGGAGTCGGTGTTTCTGTCGTAAACGCTCTTTCCGAATAT
                                    * *** * ** ** ** ** ***** ** ** ** ** ***** ** ** 

DQ641404_L.noguchii_Panama          CTCGAAGTTGAAGTTCATCAAAAAGGGAAAATTTACACTCAAAAATACCA
DQ641401_L.noguchii_Cristobali      CTCGAAGTTGAAGTTCATCAAAAAGGGAAAATTTACACTCAAAAATACCA
DQ641399_L.kirschneri_Ratnapur      CTAGAAGTTGAAGTTCATCAAAAAGGAAAAGTCTACACTCAAAAATACGA
DQ641396_L.kirschneri_Agogo         CTAGAAGTTGAAGTTCATCAAAAAGGAAAAGTCTACACTCAAAAATACGA
DQ641397_L.kirschneri_Bafani        CTAGAAGTTGAAGTTCATCAAAAAGGAAAAGTCTACACTCAAAAATACGA
AY896746_L.interrogans_Medanes      CTGGAAGTTGAAGTTCATCAAAAAGGGAAAGTCTACACTCAAAAATACGA
AY896738_L.interrogans_Pomona       CTGGAAGTTGAAGTTCATCAAAAAGGGAAAGTCTACACTCAAAAATACGA
AY896745_L.interrogans_Canicol      CTGGAAGTTGAAGTTCATCAAAAAGGGAAAGTCTACACTCAAAAATACGA
AY896747_L.interrogans_Copenha      CTGGAAGTTGAAGTTCATCAAAAAGGGAAAGTCTACACTCAAAAATACGA
AY896754_L.interrogans_Hardjo       CTGGAAGTTGAAGTTCATCAAAAAGGGAAAGTCTACACTCAAAAATACGA
AY896758_L.interrogans_Austral      CTGGAAGTTGAAGTTCATCAAAAAGGGAAAGTCTACACTCAAAAATACGA
7-17_kidney                         CTGGAAGTTGAAGTTCATCAAAAAGGGAAAGTCTACACTCAAAAATACGA
7-18_kidney                         CTGGAAGTTGAAGTTCATCAAAAAGGGAAAGTCTACACTCAAAAATACGA
AY896753_L.interrogans_Batavia      CTGGAAGTTGAAGTTCATCAAAAAGGGAAAGTCTACACTCAAAAATACGA
CP001221_L.interrogans_Lai          CTGGAAGTTGAAGTTCATCAAAAAGGGAAAGTCTACACTCAAAAATACGA
CP011934_L.interrogans_Manilae      CTGGAAGTTGAAGTTCATCAAAAAGGGAAAGTCTACACTCAAAAATACGA
AY896755_L.interrogans_Kremast      CTAGAAGTTGAAGTTCATCAAAAAGGGAAAGTTTACACTCAAAAATACGA
AY896739_L.santarosai_Shermani      CTCGAAGTTGAAGTTCATCAGAAAGGAAAAATTTATACACAAAAATATGA
AY896749_L.santarosai_Alexi         CTCGAAGTTGAAGTTCATCAGAAGGGAAAAATTTATACACAAAAATATGA
DQ641407_L.santarosai_Kobbe         CTCGAAGTTGAAGTTCATCAGAAAGGAAAAATTTATACTCAAAAATATGA
AY896742_L.borgpeiersenii_Ball      CTTGAAGTCGAAGTTCATCAGAAAGGAAAAATTTATACTCAGAAATACGA
AY896743_L.borgpetersenii_Java      CTTGAAGTCGAAGTTCATCAGAAAGGAAAAATTTATACTCAGAAATACGA
AY896740_L.weilii_Celledoni         CTCGAAGTCGAAGTTCATCAGAAAGGAAAGATTTATACTCAAAAATACGA
DQ641410_L.weilii_Langati           CTCGAAGTCGAAGTTCATCAGAAAGGAAAGATTTATACTCAAAAATACGA
AY896750_L.alexanderi_Manzhuan      CTCGAAGTCGAAGTTCATCAGAAAGGAAAGATTTATACTCAAAAATACGA
AY896752_L.genomospecies1_Ping      CTCATTGTTGAAGTTCATCAGAAAGGAAAGTTTTATACGCAGAAATACGA
                                    **    ** *********** ** ** **  * ** ** ** *****  *

DQ641404_L.noguchii_Panama          AAAAGGCGT
DQ641401_L.noguchii_Cristobali      AAAAGGCGT
DQ641399_L.kirschneri_Ratnapur      AAAAGGCGT
DQ641396_L.kirschneri_Agogo         AAAAGGCGT
DQ641397_L.kirschneri_Bafani        AAAAGGCGT
AY896746_L.interrogans_Medanes      AAGGGGTAT
AY896738_L.interrogans_Pomona       AAGGGGTAT
AY896745_L.interrogans_Canicol      AAGGGGTAT
AY896747_L.interrogans_Copenha      AAAAGGCGT
AY896754_L.interrogans_Hardjo       AAAAGGCGT
AY896758_L.interrogans_Austral      AAAAGGCGT
7-17_kidney                         AAAAGGCGT
7-18_kidney                         AAAAGGCGT
AY896753_L.interrogans_Batavia      AAAAGGCGT
CP001221_L.interrogans_Lai          AAAAGGCGT
CP011934_L.interrogans_Manilae      AAAAGGCGT
AY896755_L.interrogans_Kremast      AAAAGGTAT
AY896739_L.santarosai_Shermani      AAAGGGTAT
AY896749_L.santarosai_Alexi         AAAGGGTAT
DQ641407_L.santarosai_Kobbe         AAAGGGTAT
AY896742_L.borgpeiersenii_Ball      GAAAGGTAT
AY896743_L.borgpetersenii_Java      GAAAGGTAT
AY896740_L.weilii_Celledoni         GAAAGGGAT
DQ641410_L.weilii_Langati           GAAAGGGAT
AY896750_L.alexanderi_Manzhuan      GAAAGGTAT
AY896752_L.genomospecies1_Ping      GAAAGGAAT
                                     *  **  *
