# Supplementary material for: Prevalence of Orientia tsutsugamushi, Anaplasma phagocytophilum and Leptospira interrogans in striped field mice in Gwangju, Republic of Korea
Source: PLoS One. 2019 Aug 16;14(8):e0215526. doi: 10.1371/journal.pone.0215526 (PMC6697328; doi:10.1371/journal.pone.0215526)
Supplement: S1 File — (ZIP) [file pone.0215526.s002.zip › Supplement_wild rodent_2016/Fig 1/Leptospira gyrB (400bp) wild rodent 2016.dnd]

(
(
(
(
CP011934_L.interrogans_Manilae:0.00000,
(
(
AY896758_L.interrogans_Australis:0.00000,
(
AY896747_L.interrogans_Copenhageni:0.00000,
AY896754_L.interrogans_Hardjo:0.00000)
:0.00000)
:0.00211,
(
(
(
AY896746_L.interrogans_Medanesis:0.00000,
AY896738_L.interrogans_Pomona:0.00000)
:0.00000,
AY896745_L.interrogans_Canicola:0.00000)
:0.01320,
(
AY896755_L.interrogans_Kremastos:0.01930,
(
(
DQ641397_L.kirschneri_Bafani:0.01196,
(
DQ641399_L.kirschneri_Ratnapura:0.00000,
DQ641396_L.kirschneri_Agogo:0.00000)
:0.00540)
:0.02846,
(
(
DQ641404_L.noguchii_Panama:0.00000,
DQ641401_L.noguchii_Cristobali:0.00000)
:0.04019,
(
AY896752_L.genomospecies1_Pingchang:0.07578,
(
(
(
AY896739_L.santarosai_Shermani:0.01287,
AY896749_L.santarosai_Alexi:0.00674)
:0.00038,
DQ641407_L.santarosai_Kobbe:0.00207)
:0.03401,
(
(
AY896742_L.borgpeiersenii_Ballum:0.00000,
AY896743_L.borgpetersenii_Javanica:0.00000)
:0.02665,
(
AY896750_L.alexanderi_Manzhuang:0.01430,
(
AY896740_L.weilii_Celledoni:0.00753,
DQ641410_L.weilii_Langati:0.00228)
:0.01511)
:0.00644)
:0.03416)
:0.00686)
:0.05448)
:0.01591)
:0.01623)
:0.00540)
:0.00387)
:0.00034)
:0.00000,
CP001221_L.interrogans_Lai:0.00000)
:0.00000,
AY896753_L.interrogans_Bataviae:0.00000)
:0.00000,
7-17_kidney:0.00000,
7-18_kidney:0.00000);
