# Supplementary material for: Prevalence of Orientia tsutsugamushi, Anaplasma phagocytophilum and Leptospira interrogans in striped field mice in Gwangju, Republic of Korea
Source: PLoS One. 2019 Aug 16;14(8):e0215526. doi: 10.1371/journal.pone.0215526 (PMC6697328; doi:10.1371/journal.pone.0215526)
Supplement: S1 File — (ZIP) [file pone.0215526.s002.zip › Supplement_wild rodent_2016/Fig 1/Leptospira gyrB (400bp) wild rodent 2016.phb]

(
(
(
(
(
(
(
(
DQ641404_L.noguchii_Panama:0.00000,
DQ641401_L.noguchii_Cristobali:0.00000)
100:0.03945,
(
(
(
(
AY896739_L.santarosai_Shermani:0.01317,
AY896749_L.santarosai_Alexi:0.00643)
39:0.00054,
DQ641407_L.santarosai_Kobbe:0.00191)
100:0.03410,
(
(
AY896742_L.borgpeiersenii_Ballum:0.00000,
AY896743_L.borgpetersenii_Javanica:0.00000)
100:0.02665,
(
(
AY896740_L.weilii_Celledoni:0.00753,
DQ641410_L.weilii_Langati:0.00228)
100:0.01511,
AY896750_L.alexanderi_Manzhuang:0.01430)
59:0.00644)
100:0.03407)
68:0.00763,
AY896752_L.genomospecies1_Pingchang:0.07655)
100:0.05200)
94:0.01627,
(
(
DQ641399_L.kirschneri_Ratnapura:0.00000,
DQ641396_L.kirschneri_Agogo:0.00000)
84:0.00558,
DQ641397_L.kirschneri_Bafani:0.01178)
100:0.02784)
93:0.01662,
AY896755_L.interrogans_Kremastos:0.01755)
81:0.00638,
(
(
AY896746_L.interrogans_Medanesis:0.00000,
AY896738_L.interrogans_Pomona:0.00000)
65:0.00000,
AY896745_L.interrogans_Canicola:0.00000)
100:0.01222)
76:0.00240,
(
(
AY896747_L.interrogans_Copenhageni:0.00000,
AY896754_L.interrogans_Hardjo:0.00000)
50:0.00000,
AY896758_L.interrogans_Australis:0.00000)
63:0.00211)
62:0.00034,
7-17_kidney:0.00000)
36:0.00000,
(
7-18_kidney:0.00000,
AY896753_L.interrogans_Bataviae:0.00000)
38:0.00000,
(
CP001221_L.interrogans_Lai:0.00000,
CP011934_L.interrogans_Manilae:0.00000)
41:0.00000)TRICHOTOMY;
