# Supplementary material for: Prevalence of Orientia tsutsugamushi, Anaplasma phagocytophilum and Leptospira interrogans in striped field mice in Gwangju, Republic of Korea
Source: PLoS One. 2019 Aug 16;14(8):e0215526. doi: 10.1371/journal.pone.0215526 (PMC6697328; doi:10.1371/journal.pone.0215526)
Supplement: S1 File — (ZIP) [file pone.0215526.s002.zip › Supplement_wild rodent_2016/Fig 1/Leptospira gyrB (400bp) wild rodent 2016.txt]

>CP011934_L.interrogans_Manilae
tttagaaggtctagaagctgttagaaaacgtccgggaatgtatatcggaactcaggacgaaaccgggcttcataaaatgg
tttacgaggtcgtggataactcggttgacgaggccatggctggtcattgtacagaaattaaaatcagtattttaccggat
aacatcgttgaggtgaaagacaatggtcgaggaattccagtcgatattcaccccgacaaaaaaatttccacaatcgaagt
tgttatgacaatccttcacgcaggtggtaaatttgaaaatgatgcctacaaagtttctgggggtttacatggggttgggg
tttcggtagtgaatgcactttccgaatatctggaagttgaagttcatcaaaaagggaaagtctacactcaaaaatacgaa
aaaggcgt
>CP001221_L.interrogans_Lai
tttagaaggtctagaagctgttagaaaacgtccgggaatgtatatcggaactcaggacgaaaccgggcttcataaaatgg
tttacgaggtcgtggataactcggttgacgaggccatggctggtcattgtacagaaattaaaatcagtattttaccggat
aacatcgttgaggtgaaagacaatggtcgaggaattccagtcgatattcaccccgacaaaaaaatttccacaatcgaagt
tgttatgacaatccttcacgcaggtggtaaatttgaaaatgatgcctacaaagtttctgggggtttacatggggttgggg
tttcggtagtgaatgcactttccgaatatctggaagttgaagttcatcaaaaagggaaagtctacactcaaaaatacgaa
aaaggcgt
>AY896753_L.interrogans_Bataviae 
tttagaaggtctagaagctgttagaaaacgtccgggaatgtatatcggaactcaggacgaaaccgggcttcataaaatgg
tttacgaggtcgtggataactcggttgacgaggccatggctggtcattgtacagaaattaaaatcagtattttaccggat
aacatcgttgaggtgaaagacaatggtcgaggaattccagtcgatattcaccccgacaaaaaaatttccacaatcgaagt
tgttatgacaatccttcacgcaggtggtaaatttgaaaatgatgcctacaaagtttctgggggtttacatggggttgggg
tttcggtagtgaatgcactttccgaatatctggaagttgaagttcatcaaaaagggaaagtctacactcaaaaatacgaa
aaaggcgt
>AY896758_L.interrogans_Australis
tttagaaggtctagaagctgttagaaaacgtccgggaatgtatatcggaactcaggacgaaaccgggcttcataaaatgg
tttacgaggtcgtggataactcggttgacgaggccatggctggtcattgtacagaaattaaaatcagtattttaccggat
aacatcgttgaggtgaaagacaatggtcgaggaattccagtcgatattcaccccgacaaaaaaatttccacaatcgaagt
tgttatgacaatccttcacgcaggtggtaaatttgaaaatgatgcctacaaagtttctggaggtttacatggggttgggg
tttcggtagtgaatgcactttccgaatatctggaagttgaagttcatcaaaaagggaaagtctacactcaaaaatacgaa
aaaggcgt
>AY896747_L.interrogans_Copenhageni 
tttagaaggtctagaagctgttagaaaacgtccgggaatgtatatcggaactcaggacgaaaccgggcttcataaaatgg
tttacgaggtcgtggataactcggttgacgaggccatggctggtcattgtacagaaattaaaatcagtattttaccggat
aacatcgttgaggtgaaagacaatggtcgaggaattccagtcgatattcaccccgacaaaaaaatttccacaatcgaagt
tgttatgacaatccttcacgcaggtggtaaatttgaaaatgatgcctacaaagtttctggaggtttacatggggttgggg
tttcggtagtgaatgcactttccgaatatctggaagttgaagttcatcaaaaagggaaagtctacactcaaaaatacgaa
aaaggcgt
>AY896754_L.interrogans_Hardjo
tttagaaggtctagaagctgttagaaaacgtccgggaatgtatatcggaactcaggacgaaaccgggcttcataaaatgg
tttacgaggtcgtggataactcggttgacgaggccatggctggtcattgtacagaaattaaaatcagtattttaccggat
aacatcgttgaggtgaaagacaatggtcgaggaattccagtcgatattcaccccgacaaaaaaatttccacaatcgaagt
tgttatgacaatccttcacgcaggtggtaaatttgaaaatgatgcctacaaagtttctggaggtttacatggggttgggg
tttcggtagtgaatgcactttccgaatatctggaagttgaagttcatcaaaaagggaaagtctacactcaaaaatacgaa
aaaggcgt
>AY896746_L.interrogans_Medanesis
tttagaaggtctagaagctgttagaaaacgtccgggaatgtatatcggaactcaggacgaaaccgggcttcataaaatgg
tttacgaggtcgtggataactcggttgacgaggccatggctggtcattgtacagaaattaaaatcagtattttaccggat
aacatcgttgaggtgaaagacaatggccgaggaattccagtcgatattcaccccgacaaaaaaatttccacaatcgaagt
tgttatgacaatccttcacgcaggcggtaaatttgaaaatgatgcctacaaagtttctgggggtttacatggggttgggg
tttcggtagtgaatgcactttccgaatatctggaagttgaagttcatcaaaaagggaaagtctacactcaaaaatacgaa
aggggtat
>AY896738_L.interrogans_Pomona 
tttagaaggtctagaagctgttagaaaacgtccgggaatgtatatcggaactcaggacgaaaccgggcttcataaaatgg
tttacgaggtcgtggataactcggttgacgaggccatggctggtcattgtacagaaattaaaatcagtattttaccggat
aacatcgttgaggtgaaagacaatggccgaggaattccagtcgatattcaccccgacaaaaaaatttccacaatcgaagt
tgttatgacaatccttcacgcaggcggtaaatttgaaaatgatgcctacaaagtttctgggggtttacatggggttgggg
tttcggtagtgaatgcactttccgaatatctggaagttgaagttcatcaaaaagggaaagtctacactcaaaaatacgaa
aggggtat
>AY896745_L.interrogans_Canicola 
tttagaaggtctagaagctgttagaaaacgtccgggaatgtatatcggaactcaggacgaaaccgggcttcataaaatgg
tttacgaggtcgtggataactcggttgacgaggccatggctggtcattgtacagaaattaaaatcagtattttaccggat
aacatcgttgaggtgaaagacaatggccgaggaattccagtcgatattcaccccgacaaaaaaatttccacaatcgaagt
tgttatgacaatccttcacgcaggcggtaaatttgaaaatgatgcctacaaagtttctgggggtttacatggggttgggg
tttcggtagtgaatgcactttccgaatatctggaagttgaagttcatcaaaaagggaaagtctacactcaaaaatacgaa
aggggtat
>AY896755_L.interrogans_Kremastos 
tttagagggtctagaagctgttagaaaacgtccgggaatgtatatcggaactcaggacgaaaccgggcttcataaaatgg
tctacgaagtcgtggataactcggttgacgaggctatggctggtcattgtacagaaattaaaatcagtattttaccggat
aacatcgttgaggtgaaagacaatggtcgaggaattccagtcgatattcacccagataaaaaaatttccacaatcgaagt
tgttatgactatccttcacgcaggtggtaaatttgaaaatgatgcctacaaagtttctgggggtttacatggggttgggg
tttcggtagtgaatgcactttccgaatatctagaagttgaagttcatcaaaaagggaaagtttacactcaaaaatacgaa
aaaggtat
>DQ641397_L.kirschneri_Bafani
tggtcattgtacagaaattaaaatcagtattttaccagataacatcgttgaggtgaaagacaatggtagaggaattccag
ttgatattcatcccgacaaaaaaatttccacaatcgaagttgttatgaccattcttcatgcgggtggtaaatttgaaaat
gatgcttacaaggtttctggtggtctccacggggtaggggtttcggtagtgaatgccctttccgaatatctagaagttga
agttcatcaaaaaggaaaagtctacactcaaaaatacgaaaaaggcgt
>DQ641399_L.kirschneri_Ratnapura
tttagaaggtctagaagctgttagaaaacgtccgggaatgtatatcggaactcaggacgaaactggacttcataaaatgg
tttatgaggtcgtggataactccgtcgacgaggccatggctggtcattgtacagaaattaaaattaatattttaccgaat
aacatcgttgaggtgaaagacaatggtagaggaattccagttgatattcaccccgacaaaaaaatttccacaatcgaagt
tgttatgaccattcttcatgcgggtggtaaatttgaaaatgatgcttacaaggtttctggtggtctccacggggtagggg
tttcggtagtgaatgccctttccgaatatctagaagttgaagttcatcaaaaaggaaaagtctacactcaaaaatacgaa
aaaggcgt
>DQ641396_L.kirschneri_Agogo 
tttagaaggtctagaagctgttagaaaacgtccgggaatgtatatcggaactcaggacgaaactggacttcataaaatgg
tttatgaggtcgtggataactccgtcgacgaggccatggctggtcattgtacagaaattaaaattaatattttaccgaat
aacatcgttgaggtgaaagacaatggtagaggaattccagttgatattcaccccgacaaaaaaatttccacaatcgaagt
tgttatgaccattcttcatgcgggtggtaaatttgaaaatgatgcttacaaggtttctggtggtctccacggggtagggg
tttcggtagtgaatgccctttccgaatatctagaagttgaagttcatcaaaaaggaaaagtctacactcaaaaatacgaa
aaaggcgt
>DQ641404_L.noguchii_Panama
tttagaaggtttagaagctgttagaaaacgtccgggaatgtatatcggaactcaggacgaaaccggacttcataaaatgg
tttacgaggtcgtggataactcggttgacgaggccatggcaggtcattgtacagaaattataatcagtattttaccagat
aacattattgaggtgaaagacaatggtaggggaattccagttgatattcaccctgataaaaaaatttccacgatcgaagt
cgtaatgactatcctacatgcgggtggtaaatttgaaaacgatgcttacaaagtttcaggcggtctccatggggttgggg
tttcggttgtaaatgcactttctgaatacctcgaagttgaagttcatcaaaaagggaaaatttacactcaaaaataccaa
aaaggcgt
>DQ641401_L.noguchii_Cristobali 
tttagaaggtttagaagctgttagaaaacgtccgggaatgtatatcggaactcaggacgaaaccggacttcataaaatgg
tttacgaggtcgtggataactcggttgacgaggccatggcaggtcattgtacagaaattataatcagtattttaccagat
aacattattgaggtgaaagacaatggtaggggaattccagttgatattcaccctgataaaaaaatttccacgatcgaagt
cgtaatgactatcctacatgcgggtggtaaatttgaaaacgatgcttacaaagtttcaggcggtctccatggggttgggg
tttcggttgtaaatgcactttctgaatacctcgaagttgaagttcatcaaaaagggaaaatttacactcaaaaataccaa
aaaggcgt
>AY896752_L.genomospecies1_Pingchang 
tttagagggtctggaagctgttagaaaacgtccgggaatgtatatcggaactcaggatgatacgggacttcataaaatgg
tctacgaggtcgtggacaactccgtggacgaggcgatggccggacattgtacggaaatcggaatttccattttaccggat
aacattatcgaagtaaaagataacggtcgaggaattccggtcgacattcatcccgataaaaaaatttccacgatcgaagt
cgtaatgaccatccttcacgcgggtggtaagtttgaaaacgacgcttataaggtttcgggaggtcttcacggagtcggtg
tttctgtcgtaaacgctctttccgaatatctcattgttgaagttcatcagaaaggaaagttttatacgcagaaatacgag
aaaggaat
>AY896739_L.santarosai_Shermani
tttagagggtctggaagctgttagaaaacgtcctgggatgtatattgggactcaggacgaaaccggacttcacaaaatgg
tctacgaggtagtcgataactccgtagacgaagcaatggccggtcattgtaccgaaattattttcagtttcttaccggat
aacatcatggaggttaaagataacggccgaggaattccggtcgatattcatcccgataaaaaaatttccacaatcgaagt
agtaatgaccattctacatgcgggtggtaagtttgaaaacgacgcttataaggtttcggggggtctccatggtgtggggg
tttccgtagtaaacgcactttccgaatatctcgaagttgaagttcatcagaaaggaaaaatttatacacaaaaatatgaa
aagggtat
>AY896749_L.santarosai_Alexi
tttagagggtctggaagctgttagaaaacgtcctgggatgtatattgggactcaggacgaaaccggacttcacaaaatgg
tctacgaggtggtcgataactccgtagacgaagcaatggccggtcattgtaccgaaattaaaatcagtatcttaccggat
aacatcatcgaggttaaagataacggccgaggaattccggtcgatattcatcccgataaaaaaatttccacaatcgaagt
agtaatgaccattctgcatgcgggtggtaagtttgaaaacgacgcttataaggtttcggggggtctccatggtgtggggg
tttccgtagtaaacgcactttccgaatatctcgaagttgaagttcatcagaagggaaaaatttatacacaaaaatatgaa
aagggtat
>DQ641407_L.santarosai_Kobbe 
tttagagggtctggaagctgttagaaaacgtcctgggatgtatattgggactcaggacgaaaccggacttcacaaaatgg
tctacgaggtagtcgataactccgtagacgaagcaatggccggtcattgtaccgaaattaaaatcagtatcttaccggat
aacatcatcgaggttaaagataacggccgaggaattccggtcgatattcatcccgataaaaaaatttccacaatcgaagt
agtaatgaccattctacatgcgggtggtaagtttgaaaacgacgcttataaggtttcggggggtctccatggtgtggggg
tttccgtagtaaacgcactttccgaatatctcgaagttgaagttcatcagaaaggaaaaatttatactcaaaaatatgaa
aagggtat
>AY896742_L.borgpeiersenii_Ballum 
tttagagggtctggaagctgttagaaaacgtcctgggatgtatatcggaacccaggatgagactggacttcacaaaatgg
tctacgaggtggttgataactctgtagatgaagcaatggcggggcattgtaccgaaattagaattagtattttgccgaat
aatatcatcgaagttaaagacaacggtcgagggattccggtcgacattcatcccgataaaaaaatttccacgatcgaagt
cgtaatgaccattcttcatgcgggtggtaagttcgaaaacgacgcttataaagtttcgggaggtctccatggtgtagggg
tttccgtagtaaacgcactttctgaatatcttgaagtcgaagttcatcagaaaggaaaaatttatactcagaaatacgag
aaaggtat
>AY896743_L.borgpetersenii_Javanica 
tttagagggtctggaagctgttagaaaacgtcctgggatgtatatcggaacccaggatgagactggacttcacaaaatgg
tctacgaggtggttgataactctgtagatgaagcaatggcggggcattgtaccgaaattagaattagtattttgccgaat
aatatcatcgaagttaaagacaacggtcgagggattccggtcgacattcatcccgataaaaaaatttccacgatcgaagt
cgtaatgaccattcttcatgcgggtggtaagttcgaaaacgacgcttataaagtttcgggaggtctccatggtgtagggg
tttccgtagtaaacgcactttctgaatatcttgaagtcgaagttcatcagaaaggaaaaatttatactcagaaatacgag
aaaggtat
>AY896750_L.alexanderi_Manzhuang 
tttagagggtctggaagctgttagaaaacgtcctgggatgtacatcggaacccaggatgagactggacttcacaaaatgg
tctatgaggtggttgataactccgtagacgaagcaatggccggccattgtaccgaaattaaaattagtattttgccgaat
aatatcattgaagttaaagacaacggtcgagggattccggtcgatattcatcccgataaaaaaatttctacaatcgaagt
cgtaatgacgattcttcatgcgggtggtaaattcgaaaacgacgcttataaagtttcaggaggtctccatggtgtagggg
tttccgtagtaaacgcactttctgaatatctcgaagtcgaagttcatcagaaaggaaagatttatactcaaaaatacgag
aaaggtat
>AY896740_L.weilii_Celledoni 
tttagaaggtctggaagctgttagaaaacgtcccgggatgtacatcggaacccaggatgagactggacttcacaaaatgg
tctatgaggtggttgataactctgtagacgaagcaatggccggtcattgcaccgaaattagaattagtattttgccgaat
aatatcattgaagttaaagacaacggtcgggggattccggtcgatattcatcccgataaaaaaatttctacaatcgaagt
cgtaatgaccattcttcatgcgggtggtaaattcgaaaacgacgcttataaagtttcaggaggtcttcacggggttgggg
tttccgtagtaaacgcgctttctgagtatctcgaagtcgaagttcatcagaaaggaaagatttatactcaaaaatacgag
aaagggat
>DQ641410_L.weilii_Langati 
tttagaaggtctggaagctgttagaaaacgtcccgggatgtacatcggaacccaggatgagactggacttcacaaaatgg
tctatgaggtggttgataactctgtagacgaagcaatggccggtcattgcaccgaaattagaattagtattttgccgaat
aatatcattgaagttaaagacaacggtcgggggattccggtcgatattcatcccgataaaaaaatttctacaatcgaagt
cgtaatgaccattcttcatgcgggtggtaaattcgaaaacgacgcttataaagtttcaggaggtcttcacggggtagggg
tttccgtagtaaacgcactttccgaatatctcgaagtcgaagttcatcagaaaggaaagatttatactcaaaaatacgag
aaagggat
>7-17_kidney
TTTTAGAAGGTCTAGAAGCTGTTAGAAAACGTCCGGGAATGTATATCGGAACTCAGGACGAAACCGGGCTTCATAAAATG
GTTTACGAGGTCGTGGATAACTCGGTTGACGAGGCCATGGCTGGTCATTGTACAGAAATTAAAATCAGTATTTTACCGGA
TAACATCGTTGAGGTGAAAGACAATGGTCGAGGAATTCCAGTCGATATTCACCCCGACAAAAAAATTTCCACAATCGAAG
TTGTTATGACAATCCTTCACGCAGGTGGTAAATTTGAAAATGATGCCTACAAAGTTTCTGGGGGTTTACATGGGGTTGGG
GTTTCGGTAGTGAATGCACTTTCCGAATATCTGGAAGTTGAAGTTCATCAAAAAGGGAAAGTCTACACTCAAAAATACGA
AAAAGGCGT
>7-18_kidney
TTTTAGAAGGTCTAGAAGCTGTTAGAAAACGTCCGGGAATGTATATCGGAACTCAGGACGAAACCGGGCTTCATAAAATG
GTTTACGAGGTCGTGGATAACTCGGTTGACGAGGCCATGGCTGGTCATTGTACAGAAATTAAAATCAGTATTTTACCGGA
TAACATCGTTGAGGTGAAAGACAATGGTCGAGGAATTCCAGTCGATATTCACCCCGACAAAAAAATTTCCACAATCGAAG
TTGTTATGACAATCCTTCACGCAGGTGGTAAATTTGAAAATGATGCCTACAAAGTTTCTGGGGGTTTACATGGGGTTGGG
GTTTCGGTAGTGAATGCACTTTCCGAATATCTGGAAGTTGAAGTTCATCAAAAAGGGAAAGTCTACACTCAAAAATACGA
AAAAGGCGT
