# Supplementary material for: Prevalence of Orientia tsutsugamushi, Anaplasma phagocytophilum and Leptospira interrogans in striped field mice in Gwangju, Republic of Korea
Source: PLoS One. 2019 Aug 16;14(8):e0215526. doi: 10.1371/journal.pone.0215526 (PMC6697328; doi:10.1371/journal.pone.0215526)
Supplement: S1 File — (ZIP) [file pone.0215526.s002.zip › Supplement_wild rodent_2016/Fig 1/Leptospira LipL32 (780bp) wild rodent 2016.aln]

CLUSTAL 2.1 multiple sequence alignment


AF181554_L.borgpetersenii_sero      TTTCGATTTTGGCGATCTCCGCTGCACTCTTTGCAAGCATTACCGCTTGT
AY609331_L.weilii_serovar_Manh      TTTCGATTTTGGCGATCTCCGCTGCACTCTTTGCAAGCATTACCGCTTGT
AY461893_L.borgpetersenii_1409      TTTCGATTTTGGCGATCTCCGCTGCACTCTTTGCAAGCATTACCGCTTGT
AY461930_L.weilii_LT89-68           TTTCGATTTTGGCGATCTCCGTTGCACTCTTTGCAAGCATTACCGCTTGT
AY461902_L.interrogans_Akiyami      TTTCGATTTTGGCTATCTCCGTTGCACTCTTTGCAAGCATTACCGCTTGT
AY568679_L.interrogans_Lai          TTTCGATTTTGGCTATCTCCGTTGCACTCTTTGCAAGCATTACCGCTTGT
AY461909_L.interrogans_RGA          TTTCGATTTTGGCTATCTCCGTTGCACTCTTTGCAAGCATTACCGCTTGT
AF245281_L.interrogans_serovar      TTTCGATTTTGGCTATCTCCGTTGCACTCTTTGCAAGCATTACCGCTTGT
AF366366_L.interrogans_serovar      TTTCGATTTTGGCTATCTCCGTTGCACTCTTTGCAAGCATTACCGCTTGT
U89708_L.interrogans_serovar_L      TTTCGATTTTGGCTATCTCCGTTGCACTCTTTGCAAGCATTACCGCTTGT
7-18_kidney                         -TTCGATTTTGGCTATCTCCGTTGCACTCTTTGCAAGCATTACCGCTTGT
7-17_kidney                         TTTCGATTTTGGCTATCTCCGTTGCACTCTTTGCAAGCATTACCGCTTGT
AY461905_L.interrogans_Hardjop      TTTCGATTTTGGCTATCTCCGTTGCACTCTTTGCAAGCATTACCGCTTGT
AY461908_L.interrogans_56601        TTTCGATTTTGGCTATCTCCGTTGCACTCTTTGCAAGCATTACCGCTTGT
AF181553_L.interrogans_serovar      TTTCGATTTTGGCTATCTCCGTTGCACTCTTTGCAAGCATTACCGCTTGT
AY461910_L.interrogans_Pomona_      TTTCGATTTTGGCTATCTCCGTTGCACTCTTTGCAAGCATTACCGCTTGT
KC800990_L.interrogans_Canicol      TTTCGATTTTGGCTATCTCCGTTGCACTCTTTGCAAGCATTACCGCTTGT
AY609326_L.noguchii_serovar_Po      TTTCGATTTTGGCTATCTCCGTTGCACTCTTTGCAAGCATTACCGCTTGT
AY609333_L.borgpetersenii_sero      TTTCGATTTTGGCTATCTCCGTTGCACTCTTTGCAAGCATTACCGCTTGT
AF121192_L.kirschneri_serovar_      TTTCGATTTTGGCTATCTCCGTTGCACTCTTTGCAAGCATTACCGCTTGT
AY461917_L.kirschneri_5621          TTTCGATTTTGGCTATCTCCGTTGCACTCTTTGCAAGCATTACCGCTTGT
AF181556_L.noguchii_serovar_Fo      TTTCGATTTTGGCTATCTCCGTTGCACTCTTTGCAAGCATTACCGCTTGT
AY461918_L.noguchii_1011            TTTCGATTTTGGCTATCTCCGTTGCACTCTTTGCAAGCATTACCGCTTGT
AY461926_L.santarosai_HS-616        TTTCGATTTTGGCTATCTCCGTTGCACTCTTTGCAAGCATTACCGCTTGT
CP006694_L.santarosai_serovar_      TTTCGATTTTGGCTATCTCCGTTGCACTCTTTGCAAGCATTACCGCTTGT
AF181555_L.santarosai_serovar_      TTTCGATTTTGGCTATCTCCGTTGCACTCTTTGCAAGCATTACCGCTTGT
                                     ************ ******* ****************************

AF181554_L.borgpetersenii_sero      GGTGCGTTCGGTGGTTTGCCAAGCCTTAAAAGCTCTTTTGTTCTGAGCGA
AY609331_L.weilii_serovar_Manh      GGTGCGTTCGGTGGTTTGCCAAGCCTTAAAAGCTCTTTTGTTCTGAGCGA
AY461893_L.borgpetersenii_1409      GGTGCGTTCGGTGGTTTGCCAAGCCTTAAAAGCTCTTTTGTTCTGAGCGA
AY461930_L.weilii_LT89-68           GGTGCGTTCGGTGGTTTGCCAAGCCTTAAAAGCTCTTTTGTTCTGAGCGA
AY461902_L.interrogans_Akiyami      GGTGCTTTCGGTGGTCTGCCAAGCCTAAAAAGCTCTTTTGTTCTGAGCGA
AY568679_L.interrogans_Lai          GGTGCTTTCGGTGGTCTGCCAAGCCTAAAAAGCTCTTTTGTTCTGAGCGA
AY461909_L.interrogans_RGA          GGTGCTTTCGGTGGTCTGCCAAGCCTAAAAAGCTCTTTTGTTCTGAGCGA
AF245281_L.interrogans_serovar      GGTGCTTTCGGTGGTCTGCCAAGCCTAAAAAGCTCTTTTGTTCTGAGCGA
AF366366_L.interrogans_serovar      GGTGCTTTCGGTGGTCTGCCAAGCCTAAAAAGCTCTTTTGTTCTGAGCGA
U89708_L.interrogans_serovar_L      GGTGCTTTCGGTGGTCTGCCAAGCCTAAAAAGCTCTTTTGTTCTGAGCGA
7-18_kidney                         GGTGCTTTCGGTGGTCTGCCAAGCCTAAAAAGCTCTTTTGTTCTGAGCGA
7-17_kidney                         GGTGCTTTCGGTGGTCTGCCAAGCCTAAAAAGCTCTTTTGTTCTGAGCGA
AY461905_L.interrogans_Hardjop      GGTGCTTTCGGTGGTCTGCCAAGCCTAAAAAGCTCTTTTGTTCTGAGCGA
AY461908_L.interrogans_56601        GGTGCTTTCGGTGGTCTGCCAAGCCTAAAAAGCTCTTTTGTTCTGAGCGA
AF181553_L.interrogans_serovar      GGTGCTTTCGGTGGTCTGCCAAGCCTAAAAAGCTCTTTTGTTCTGAGCGA
AY461910_L.interrogans_Pomona_      GGTGCTTTCGGTGGTCTGCCAAGCCTAAAAAGCTCTTTTGTTCTGAGCGA
KC800990_L.interrogans_Canicol      GGTGCTTTCGGTGGTCTGCCAAGCCTAAAAAGCTCTTTTGTTCTGAGCGA
AY609326_L.noguchii_serovar_Po      GGTGCTTTCGGTGGTCTGCCAAGCCTAAAAAGCTCTTTTGTTCTGAGCGA
AY609333_L.borgpetersenii_sero      GGTGCTTTCGGTGGTCTGCCAAGCCTAAAAAGCTCTTTTGTTCTGAGCGA
AF121192_L.kirschneri_serovar_      GGTGCTTTCGGTGGTCTGCCAAGCCTAAAAAGCTCTTTTGTTCTGAGCGA
AY461917_L.kirschneri_5621          GGTGCTTTCGGTGGTCTGCCAAGCCTAAAAAGCTCTTTTGTTCTGAGCGA
AF181556_L.noguchii_serovar_Fo      GGTGCTTTCGGTGGTCTGCCAAGCCTAAAAAGCTCTTTTGTTCTGAGCGA
AY461918_L.noguchii_1011            GGTGCTTTCGGTGGTCTGCCAAGCCTAAAAAGCTCTTTTGTTCTGAGCGA
AY461926_L.santarosai_HS-616        GGTGCTTTCGGTGGTCTGCCAAGCCTTAAAAGCTCTTTTGTTCTGAGCGA
CP006694_L.santarosai_serovar_      GGTGCTTTCGGTGGTCTGCCAAGCCTTAAAAGCTCTTTTGTTCTGAGCGA
AF181555_L.santarosai_serovar_      GGTGCTTTCGGTGGTCTGCCAAGCCTTAAAAGCTCTTTTGTTCTGAGCGA
                                    ***** ********* ********** ***********************

AF181554_L.borgpetersenii_sero      GAGCACAGTTCCAGGAACAAACGAAACCGTAAAAACGTTCCTTCCCTATG
AY609331_L.weilii_serovar_Manh      GAGCACAGTTCCAGGAACAAACGAAACCGTAAAAACGTTCCTTCCCTATG
AY461893_L.borgpetersenii_1409      GAGCACAGTTCCAGGAACAAACGAAACCGTAAAAACGTTCCTTCCCTATG
AY461930_L.weilii_LT89-68           GAGCACAGTTCCAGGAACAAACGAAACCGTAAAAACGTTCCTTCCCTATG
AY461902_L.interrogans_Akiyami      GGACACAATCCCAGGGACAAACGAAACCGTAAAAACGTTACTTCCCTACG
AY568679_L.interrogans_Lai          GGACACAATCCCAGGGACAAACGAAACCGTAAAAACGTTACTTCCCTACG
AY461909_L.interrogans_RGA          GGACACAATCCCAGGGACAAACGAAACCGTAAAAACGTTACTTCCCTACG
AF245281_L.interrogans_serovar      GGACACAATCCCAGGGACAAACGAAACCGTAAAAACGTTACTTCCCTACG
AF366366_L.interrogans_serovar      GGACACAATCCCAGGGACAAACGAAACCGTAAAAACGTTACTTCCCTACG
U89708_L.interrogans_serovar_L      GGACACAATCCCAGGGACAAACGAAACCGTAAAAACGTTACTTCCCTACG
7-18_kidney                         GGACACAATCCCAGGGACAAACGAAACCGTAAAAACGTTACTTCCCTACG
7-17_kidney                         GGACACAATCCCAGGGACAAACGAAACCGTAAAAACGTTACTTCCCTACG
AY461905_L.interrogans_Hardjop      GGACACAATCCCAGGGACAAACGAAACCGTAAAAACGTTACTTCCCTACG
AY461908_L.interrogans_56601        GGACACAATCCCAGGGACAAACGAAACCGTAAAAACGTTACTTCCCTACG
AF181553_L.interrogans_serovar      GGACACAATCCCAGGGACAAACGAAACCGTAAAAACGTTACTTCCCTACG
AY461910_L.interrogans_Pomona_      GGACACAATCCCAGGGACAAACGAAACCGTAAAAACGTTACTTCCCTACG
KC800990_L.interrogans_Canicol      GGACACAATCCCAGGGACAAACGAAACCGTAAAAACGTTACTTCCCTACG
AY609326_L.noguchii_serovar_Po      GGACACAATCCCAGGGACAAACGAAACCGTAAAAACGTTACTTCCCTACG
AY609333_L.borgpetersenii_sero      GGACACAATCCCAGGGACAAACGAAACCGTAAAAACGTTACTTCCCTACG
AF121192_L.kirschneri_serovar_      GGACACAATCCCAGGGACAAACGAAACCGTAAAAACGTTACTTCCCTACG
AY461917_L.kirschneri_5621          GGACACAATCCCAGGGACAAACGAAACCGTAAAAACGTTACTTCCCTACG
AF181556_L.noguchii_serovar_Fo      GGACACAATCCCAGGGACAAACGAAACCGTAAAAACGTTACTTCCCTACG
AY461918_L.noguchii_1011            GGACACAATCCCAGGGACAAACGAAACCGTAAAAACGTTACTTCCCTACG
AY461926_L.santarosai_HS-616        GAGCACAGTTCCGGGAACAAACGAAACCGTAAAAACGTTCCTTCCCTATG
CP006694_L.santarosai_serovar_      GAGCACAGTTCCGGGAACAAACGAAACCGTAAAAACGTTCCTTCCCTATG
AF181555_L.santarosai_serovar_      GAGCACAGTTCCGGGAACAAACGAACCCATAAAAACGTTCCTTCCCTATG
                                    *  **** * ** ** ********* ** ********** ******** *

AF181554_L.borgpetersenii_sero      GATCTGTGATCAACTATTACGGATATGTAAAGCCAGGACAAGCGCCGGAC
AY609331_L.weilii_serovar_Manh      GATCTGTGATCAACTATTACGGATATGTAAAGCCAGGACAAGCGCCGGAC
AY461893_L.borgpetersenii_1409      GATCTGTGATCAACTATTACGGATATGTAAAGCCAGGACAAGCGCCGGAC
AY461930_L.weilii_LT89-68           GATCTGTGATCAACTATTACGGATATGTAAAGCCAGGACAAGCGCCGGAC
AY461902_L.interrogans_Akiyami      GATCTGTGATCAACTATTACGGATACGTAAAGCCAGGACAAGCGCCGGAC
AY568679_L.interrogans_Lai          GATCTGTGATCAACTATTACGGATACGTAAAGCCAGGACAAGCGCCGGAC
AY461909_L.interrogans_RGA          GATCTGTGATCAACTATTACGGATACGTAAAGCCAGGACAAGCGCCGGAC
AF245281_L.interrogans_serovar      GATCTGTGATCAACTATTACGGATACGTAAAGCCAGGACAAGCGCCGGAC
AF366366_L.interrogans_serovar      GATCTGTGATCAACTATTACGGATACGTAAAGCCAGGACAAGCGCCGGAC
U89708_L.interrogans_serovar_L      GATCTGTGATCAACTATTACGGATACGTAAAGCCAGGACAAGCGCCGGAC
7-18_kidney                         GATCTGTGATCAACTATTACGGATACGTAAAGCCAGGACAAGCGCCGGAC
7-17_kidney                         GATCTGTGATCAACTATTACGGATACGTAAAGCCAGGACAAGCGCCGGAC
AY461905_L.interrogans_Hardjop      GATCTGTGATCAACTATTACGGATACGTAAAGCCAGGACAAGCGCCGGAC
AY461908_L.interrogans_56601        GATCTGTGATCAACTATTACGGATACGTAAAGCCAGGACAAGCGCCGGAC
AF181553_L.interrogans_serovar      GATCTGTGATCAACTATTACGGATACGTAAAGCCAGGACAAGCGCCGGAC
AY461910_L.interrogans_Pomona_      GATCTGTGATCAACTATTACGGATACGTAAAGCCAGGACAAGCGCCGGAC
KC800990_L.interrogans_Canicol      GATCTGTGATCAACTATTACGGATACGTAAAGCCAGGACAAGCGCCGGAC
AY609326_L.noguchii_serovar_Po      GATCTGTGATCAACTATTACGGATACGTAAAGCCAGGACAAGCGCCGGAC
AY609333_L.borgpetersenii_sero      GATCTGTGATCAACTATTACGGATACGTAAAGCCAGGACAAGCGCCGGAC
AF121192_L.kirschneri_serovar_      GATCTGTGATCAACTATTACGGATACGTAAAGCCAGGACAAGCGCCGGAC
AY461917_L.kirschneri_5621          GATCTGTGATCAACTATTACGGATACGTAAAGCCAGGACAAGCGCCGGAC
AF181556_L.noguchii_serovar_Fo      GATCTGTGATCAACTATTACGGATACGTAAAGCCAGGACAAGCGCCGGAC
AY461918_L.noguchii_1011            GATCTGTGATCAACTATTACGGATACGTAAAGCCAGGACAAGCGCCGGAC
AY461926_L.santarosai_HS-616        GATCTGTGATCAACTATTACGGATATGTAAAGCCAGGACAAGCGCCGGAT
CP006694_L.santarosai_serovar_      GATCTGTGATCAACTATTACGGATATGTAAAGCCAGGACAAGCGCCGGAT
AF181555_L.santarosai_serovar_      GATCTGTGATCAACTATTACGGATACATAAAGCCAGGACAAGCGCCGGAT
                                    *************************  ********************** 

AF181554_L.borgpetersenii_sero      GGTTTAGTCGACGGAAACAAAAAAGCATACTATCTCTATGTTTGGATCCC
AY609331_L.weilii_serovar_Manh      GGTTTAGTCGACGGAAACAAAAAAGCATACTATCTCTATGTTTGGATCCC
AY461893_L.borgpetersenii_1409      GGTTTAGTCGACGGAAACAAAAAAGCATACTATCTCTATGTTTGGATCCC
AY461930_L.weilii_LT89-68           GGTTTAGTCGACGGAAACAAAAAAGCATACTATCTCTATGTTTGGATCCC
AY461902_L.interrogans_Akiyami      GGTTTAGTCGATGGAAACAAAAAAGCATACTATCTCTATGTTTGGATTCC
AY568679_L.interrogans_Lai          GGTTTAGTCGATGGAAACAAAAAAGCATACTATCTCTATGTTTGGATTCC
AY461909_L.interrogans_RGA          GGTTTAGTCGATGGAAACAAAAAAGCATACTATCTCTATGTTTGGATTCC
AF245281_L.interrogans_serovar      GGTTTAGTCGATGGAAACAAAAAAGCATACTATCTCTATGTTTGGATTCC
AF366366_L.interrogans_serovar      GGTTTAGTCGATGGAAACAAAAAAGCATACTATCTCTATGTTTGGATTCC
U89708_L.interrogans_serovar_L      GGTTTAGTCGATGGAAACAAAAAAGCATACTATCTCTATGTTTGGATTCC
7-18_kidney                         GGTTTAGTCGATGGAAACAAAAAAGCATACTATCTCTATGTTTGGATTCC
7-17_kidney                         GGTTTAGTCGATGGAAACAAAAAAGCATACTATCTCTATGTTTGGATTCC
AY461905_L.interrogans_Hardjop      GGTTTAGTCGATGGAAACAAAAAAGCATACTATCTCTATGTTTGGATTCC
AY461908_L.interrogans_56601        GGTTTAGTCGATGGAAACAAAAAAGCATACTATCTCTATGTTTGGATTCC
AF181553_L.interrogans_serovar      GGTTTAGTCGATGGAAACAAAAAAGCATACTATCTCTATGTTTGGATTCC
AY461910_L.interrogans_Pomona_      GGTTTAGTCGATGGAAACAAAAAAGCATACTATCTCTATGTTTGGATTCC
KC800990_L.interrogans_Canicol      GGTTTAGTCGATGGAAACAAAAAAGCATACTATCTCTATGTTTGGATTCC
AY609326_L.noguchii_serovar_Po      GGTTTAGTCGATGGAAACAAAAAAGCATACTATCTCTATGTTTGGATTCC
AY609333_L.borgpetersenii_sero      GGTTTAGTCGATGGAAACAAAAAAGCATACTATCTCTATGTTTGGATTCC
AF121192_L.kirschneri_serovar_      GGTTTAGTCGATGGAAACAAAAAAGCATACTATCTCTATGTTTGGATTCC
AY461917_L.kirschneri_5621          GGTTTAGTCGATGGAAACAAAAAAGCATACTATCTCTATGTTTGGATTCC
AF181556_L.noguchii_serovar_Fo      GGTTTAGTCGATGGAAACAAAAAAGCATACTATCTCTATGTTTGGATTCC
AY461918_L.noguchii_1011            GGTTTAGTCGATGGAAACAAAAAAGCATACTATCTCTATGTTTGGATTCC
AY461926_L.santarosai_HS-616        GGCTTAGTCGACGGAAACAAAAAAGCATACTATCTCTATGTTTGGATTCC
CP006694_L.santarosai_serovar_      GGCTTAGTCGACGGAAACAAAAAAGCATACTATCTCTATGTTTGGATTCC
AF181555_L.santarosai_serovar_      GGCTTAGTCGACGGAAACAAAAAAGCATACTATCTCTATGTTTGGATTCC
                                    ** ******** *********************************** **

AF181554_L.borgpetersenii_sero      AGCTGTAATCGCTGAAATGGGAGTTCGTATGATTTCCCCAACAGGCGAAA
AY609331_L.weilii_serovar_Manh      AGCTGTAATCGCTGAAATGGGAGTTCGTATGATTTCCCCAACAGGCGAAA
AY461893_L.borgpetersenii_1409      AGCTGTAATCGCTGAAATGGGAGTTCGTATGATTTCCCCAACAGGCGAAA
AY461930_L.weilii_LT89-68           AGCTGTAATCGCTGAAATGGGAGTTCGTATGATTTCCCCAACAGGCGAAA
AY461902_L.interrogans_Akiyami      TGCCGTAATCGCTGAAATGGGAGTTCGTATGATTTCCCCAACAGGCGAAA
AY568679_L.interrogans_Lai          TGCCGTAATCGCTGAAATGGGAGTTCGTATGATTTCCCCAACAGGCGAAA
AY461909_L.interrogans_RGA          TGCCGTAATCGCTGAAATGGGAGTTCGTATGATTTCCCCAACAGGCGAAA
AF245281_L.interrogans_serovar      TGCCGTAATCGCTGAAATGGGAGTTCGTATGATTTCCCCAACAGGCGAAA
AF366366_L.interrogans_serovar      TGCCGTAATCGCTGAAATGGGAGTTCGTATGATTTCCCCAACAGGCGAAA
U89708_L.interrogans_serovar_L      TGCCGTAATCGCTGAAATGGGAGTTCGTATGATTTCCCCAACAGGCGAAA
7-18_kidney                         TGCCGTAATCGCTGAAATGGGAGTTCGTATGATTTCCCCAACAGGCGAAA
7-17_kidney                         TGCCGTAATCGCTGAAATGGGAGTTCGTATGATTTCCCCAACAGGCGAAA
AY461905_L.interrogans_Hardjop      TGCCGTAATCGCTGAAATGGGAGTTCGTATGATTTCCCCAACAGGCGAAA
AY461908_L.interrogans_56601        TGCCGTAATCGCTGAAATGGGAGTTCGTATGATTTCCCCAACAGGCGAAA
AF181553_L.interrogans_serovar      TGCCGTAATCGCTGAAATGGGAGTTCGTATGATTTCCCCAACAGGCGAAA
AY461910_L.interrogans_Pomona_      TGCCGTAATCGCTGAAATGGGAGTTCGTATGATTTCCCCAACAGGCGAAA
KC800990_L.interrogans_Canicol      TGCCGTAATCGCTGAAATGGGAGTTCGTATGATTTCCCCAACAGGCGAAA
AY609326_L.noguchii_serovar_Po      TGCCGTAATCGCTGAAATGGGAGTTCGTATGATTTCCCCAACAGGCGAAA
AY609333_L.borgpetersenii_sero      TGCCGTAATCGCTGAAATGGGAGTTCGTATGATTTCCCCAACAGGCGAAA
AF121192_L.kirschneri_serovar_      TGCCGTAATCGCTGAAATGGGAGTTCGTATGATTTCCCCAACAGGCGAAA
AY461917_L.kirschneri_5621          TGCCGTAATCGCTGAAATGGGAGTTCGTATGATTTCCCCAACAGGCGAAA
AF181556_L.noguchii_serovar_Fo      TGCCGTAATCGCTGAAATGGGAGTTCGTATGATTTCCCCAACAGGCGAAA
AY461918_L.noguchii_1011            TGCCGTAATCGCTGAAATGGGAGTTCGTATGATTTCCCCAACAGGCGAAA
AY461926_L.santarosai_HS-616        AGCTGTAATCGCTGAAATGGGAGTTCGTATGATTTCCCCAACAGGCGAAA
CP006694_L.santarosai_serovar_      AGCTGTAATCGCTGAAATGGGAGTTCGTATGATTTCCCCAACAGGCGAAA
AF181555_L.santarosai_serovar_      AGCTGTAATCGCTGAAATGGGAGTTCGTATGATTTCCCCAACAGGCGAAA
                                     ** **********************************************

AF181554_L.borgpetersenii_sero      TCGGGGAACCAGGCGACGGAGACTTAGTAAGCGACGCTTTCAAAGCGGCA
AY609331_L.weilii_serovar_Manh      TCGGGGAACCAGGCGACGGAGACTTAGTAAGCGACGCTTTCAAAGCGGCA
AY461893_L.borgpetersenii_1409      TCGGGGAACCAGGCGACGGAGACTTAGTAAGCGACGCTTTCAAAGCGGCA
AY461930_L.weilii_LT89-68           TCGGGGAACCAGGCGACGGAGACTTAGTAAGCGACGCTTTCAAAGCGGCA
AY461902_L.interrogans_Akiyami      TCGGTGAGCCAGGCGACGGAGACTTAGTAAGCGACGCTTTCAAAGCGGCT
AY568679_L.interrogans_Lai          TCGGTGAGCCAGGCGACGGAGACTTAGTAAGCGACGCTTTCAAAGCGGCT
AY461909_L.interrogans_RGA          TCGGTGAGCCAGGCGACGGAGACTTAGTAAGCGACGCTTTCAAAGCGGCT
AF245281_L.interrogans_serovar      TCGGTGAGCCAGGCGACGGAGACTTAGTAAGCGACGCTTTCAAAGCGGCT
AF366366_L.interrogans_serovar      TCGGTGAGCCAGGCGACGGAGACTTAGTAAGCGACGCTTTCAAAGCGGCT
U89708_L.interrogans_serovar_L      TCGGTGAGCCAGGCGACGGAGACTTAGTAAGCGACGCTTTCAAAGCGGCT
7-18_kidney                         TCGGTGAGCCAGGCGACGGAGACTTAGTAAGCGACGCTTTCAAAGCGGCT
7-17_kidney                         TCGGTGAGCCAGGCGACGGAGACTTAGTAAGCGACGCTTTCAAAGCGGCT
AY461905_L.interrogans_Hardjop      TCGGTGAGCCAGGCGACGGAGACTTAGTAAGCGACGCTTTCAAAGCGGCT
AY461908_L.interrogans_56601        TCGGTGAGCCAGGCGACGGAGACTTAGTAAGCGACGCTTTCAAAGCGGCT
AF181553_L.interrogans_serovar      TCGGTGAACCAGGCGACGGAGACTTAGTAAGCGACGCTTTCAAAGCGGCT
AY461910_L.interrogans_Pomona_      TCGGTGAACCAGGCGACGGAGACTTAGTAAGCGACGCTTTCAAAGCGGCT
KC800990_L.interrogans_Canicol      TCGGTGAACCAGGCGACGGAGACTTAGTAAGCGACGCTTTCAAAGCGGCT
AY609326_L.noguchii_serovar_Po      TCGGTGAACCAGGCGACGGAGACTTAGTAAGCGACGCTTTCAAAGCGGCT
AY609333_L.borgpetersenii_sero      TCGGTGAACCAGGCGACGGAGACTTAGTAAGCGACGCTTTCAAAGCGGCT
AF121192_L.kirschneri_serovar_      TCGGTGAACCAGGCGATGGAGACTTAGTAAGCGACGCTTTCAAAGCGGCT
AY461917_L.kirschneri_5621          TCGGTGAACCAGGCGATGGAGACTTAGTAAGCGACGCTTTCAAAGCGGCT
AF181556_L.noguchii_serovar_Fo      TCGGTGAACCAGGCGATGGAGACTTAGTAAGCGACGCTTTCAAAGCGGCA
AY461918_L.noguchii_1011            TCGGTGAACCAGGCGATGGAGACTTAGTAAGCGACGCTTTCAAAGCGGCA
AY461926_L.santarosai_HS-616        TCGGTGAACCAGGCGACGGAGATTTAGTAAGTGATGCGTTCAAAGCGGCA
CP006694_L.santarosai_serovar_      TCGGTGAACCAGGCGACGGAGATTTAGTAAGTGATGCGTTCAAAGCGGCA
AF181555_L.santarosai_serovar_      TCGGTGAACCAGGCGACGGAGATTTAGTAAGTGATGCGTTCAAAGCGGCA
                                    **** ** ******** ***** ******** ** ** *********** 

AF181554_L.borgpetersenii_sero      ACCCCGGAAGAAAAATCAATGCCACATTGGTTTGATACCTGGATCCGTGT
AY609331_L.weilii_serovar_Manh      ACCCCGGAAGAAAAATCAATGCCACATTGGTTTGATACCTGGATCCGTGT
AY461893_L.borgpetersenii_1409      ACCCCGGAAGAAAAATCAATGCCACATTGGTTTGATACCTGGATCCGTGT
AY461930_L.weilii_LT89-68           ACCCCGGAAGAAAAATCAATGCCACATTGGTTTGATACCTGGATCCGTGT
AY461902_L.interrogans_Akiyami      ACCCCAGAAGAAAAATCAATGCCACATTGGTTTGATACTTGGATCCGTGT
AY568679_L.interrogans_Lai          ACCCCAGAAGAAAAATCAATGCCACATTGGTTTGATACTTGGATCCGTGT
AY461909_L.interrogans_RGA          ACCCCAGAAGAAAAATCAATGCCACATTGGTTTGATACTTGGATCCGTGT
AF245281_L.interrogans_serovar      ACCCCAGAAGAAAAATCAATGCCACATTGGTTTGATACTTGGATCCGTGT
AF366366_L.interrogans_serovar      ACCCCAGAAGAAAAATCAATGCCACATTGGTTTGATACTTGGATCCGTGT
U89708_L.interrogans_serovar_L      ACCCCAGAAGAAAAATCAATGCCACATTGGTTTGATACTTGGATCCGTGT
7-18_kidney                         ACCCCAGAAGAAAAATCAATGCCACATTGGTTTGATACTTGGATCCGTGT
7-17_kidney                         ACCCCAGAAGAAAAATCAATGCCACATTGGTTTGATACTTGGATCCGTGT
AY461905_L.interrogans_Hardjop      ACCCCAGAAGAAAAATCAATGCCACATTGGTTTGATACTTGGATCCGTGT
AY461908_L.interrogans_56601        ACCCCAGAAGAAAAATCAATGCCACATTGGTTTGATACTTGGATCCGTGT
AF181553_L.interrogans_serovar      ACCCCAGAAGAAAAATCAATGCCACATTGGTTTGATACTTGGATCCGTGT
AY461910_L.interrogans_Pomona_      ACCCCAGAAGAAAAATCAATGCCACATTGGTTTGATACTTGGATCCGTGT
KC800990_L.interrogans_Canicol      ACCCCAGAAGAAAAATCAATGCCACATTGGTTTGATACTTGGATCCGTGT
AY609326_L.noguchii_serovar_Po      ACCCCAGAAGAAAAATCAATGCCACATTGGTTTGATACTTGGATCCGTGT
AY609333_L.borgpetersenii_sero      ACCCCAGAAGAAAAATCAATGCCACATTGGTTTGATACTTGGATCCGTGT
AF121192_L.kirschneri_serovar_      ACCCCAGAAGAAAAATCAATGCCACATTGGTTTGATACTTGGATCCGTGT
AY461917_L.kirschneri_5621          ACCCCAGAAGAAAAATCAATGCCACATTGGTTTGATACTTGGATCCGTGT
AF181556_L.noguchii_serovar_Fo      ACCCCAGAAGAAAAATCAATGCCACATTGGTTTGATACTTGGATCCGTGT
AY461918_L.noguchii_1011            ACCCCAGAAGAAAAATCAATGCCACATTGGTTTGATACTTGGATCCGTGT
AY461926_L.santarosai_HS-616        ACCCCAGAAGAAAAATCAATGCCACATTGGTTTGATACTTGGATCCGTGT
CP006694_L.santarosai_serovar_      ACCCCAGAAGAAAAATCAATGCCACATTGGTTTGATACTTGGATCCGTGT
AF181555_L.santarosai_serovar_      ACCCCAGAAGAAAAATCAATGCCACATTGGTTTGATACTTGGATCGCTGC
                                    ***** ******************************** ******  ** 

AF181554_L.borgpetersenii_sero      AGAAAGAATGTCGGCGATTATGCCTGACCAAATCGCCAAAGCTGCGAAAG
AY609331_L.weilii_serovar_Manh      AGAAAGAATGTCGGCGATTATGCCTGACCAAATCGCCAAAGCTGCGAAAG
AY461893_L.borgpetersenii_1409      AGAAAGAATGTCGGCGATTATGCCTGACCAAATCGCCAAAGCTGCGAAAG
AY461930_L.weilii_LT89-68           AGAAAGAATGTCGGCGATTATGCCTGACCAAATCGCCAAAGCTGCGAAAG
AY461902_L.interrogans_Akiyami      AGAAAGAATGTCGGCGATTATGCCTGACCAAATCGCCAAAGCTGCGAAAG
AY568679_L.interrogans_Lai          AGAAAGAATGTCGGCGATTATGCCTGACCAAATCGCCAAAGCTGCGAAAG
AY461909_L.interrogans_RGA          AGAAAGAATGTCGGCGATTATGCCTGACCAAATCGCCAAAGCTGCGAAAG
AF245281_L.interrogans_serovar      AGAAAGAATGTCGGCGATTATGCCTGACCAAATCGCCAAAGCTGCGAAAG
AF366366_L.interrogans_serovar      AGAAAGAATGTCGGCGATTATGCCTGACCAAATCGCCAAAGCTGCGAAAG
U89708_L.interrogans_serovar_L      AGAAAGAATGTCGGCGATTATGCCTGACCAAATCGCCAAAGCTGCGAAAG
7-18_kidney                         AGAAAGAATGTCGGCGATTATGCCTGACCAAATCGCCAAAGCTGCGAAAG
7-17_kidney                         AGAAAGAATGTCGGCGATTATGCCTGACCAAATCGCCAAAGCTGCGAAAG
AY461905_L.interrogans_Hardjop      AGAAAGAATGTCGGCGATTATGCCTGACCAAATCGCCAAAGCTGCGAAAG
AY461908_L.interrogans_56601        AGAAAGAATGTCGGCGATTATGCCTGACCAAATCGCCAAAGCTGCGAAAG
AF181553_L.interrogans_serovar      AGAAAGAATGTCGGCGATTATGCCTGACCAAATCGTCAAAGCTGCGAAAG
AY461910_L.interrogans_Pomona_      AGAAAGAATGTCGGCGATTATGCCTGACCAAATCGTCAAAGCTGCGAAAG
KC800990_L.interrogans_Canicol      AGAAAGAATGTCGGCGATTATGCCTGACCAAATCGCCAAAGCTGCGAAAG
AY609326_L.noguchii_serovar_Po      AGAAAGAATGTCGGCGATTATGCCTGACCAAATCGCCAAAGCTGCGAAAG
AY609333_L.borgpetersenii_sero      AGAAAGAATGTCGGCGATTATGCCTGACCAAATCGCCAAAGCTGCGAAAG
AF121192_L.kirschneri_serovar_      AGAAAGAATGTCGGCGATTATGCCTGACCAAATCGCCAAAGCTGCGAAAG
AY461917_L.kirschneri_5621          AGAAAGAATGTCGGCGATTATGCCTGACCAAATCGCCAAAGCTGCGAAAG
AF181556_L.noguchii_serovar_Fo      AGAAAGAATGTCTGCGATTATGCCTGACCAAATCGCAAAAGCTGCGAAAG
AY461918_L.noguchii_1011            AGAAAGAATGTCTGCGATTATGCCTGACCAAATCGCAAAAGCTGCGAAAG
AY461926_L.santarosai_HS-616        TGAAAGAATGTCGGCAATTATGCCCGACCAAATCGCTAAAGCAGCGAAAG
CP006694_L.santarosai_serovar_      TGAAAGAATGTCGGCAATTATGCCCGACCAAATCGCTAAAGCAGCGAAAG
AF181555_L.santarosai_serovar_      TGAAAGAATGTCGGCAATTATGCCCGACCAAATCGCTAAAGCAGCGAAAG
                                     *********** ** ******** **********  ***** *******

AF181554_L.borgpetersenii_sero      CAAAACCCGTTCAAAAATTGAACGATGATGATGATGGTGATGATACTTAT
AY609331_L.weilii_serovar_Manh      CAAAACCCGTTCAAAAATTGGACGATGATGATGATGGTGATGATACTTAT
AY461893_L.borgpetersenii_1409      CAAAACCCGTTCAAAAATTGGACGATGATGATGATGGTGATGATACTTAT
AY461930_L.weilii_LT89-68           CAAAACCCGTTCAAAAATTGGACGATGATGATGATGGTGATGATACTTAT
AY461902_L.interrogans_Akiyami      CAAAACCAGTTCAAAAATTGGACGATGATGATGATGGTGACGATACTTAT
AY568679_L.interrogans_Lai          CAAAACCAGTTCAAAAATTGGACGATGATGATGATGGTGACGATACTTAT
AY461909_L.interrogans_RGA          CAAAACCAGTTCAAAAATTGGACGATGATGATGATGGTGACGATACTTAT
AF245281_L.interrogans_serovar      CAAAACCAGTTCAAAAATTGGACGATGATGATGATGGTGACGATACTTAT
AF366366_L.interrogans_serovar      CAAAACCAGTTCAAAAATTGGACGATGATGATGATGGTGACGATACTTAT
U89708_L.interrogans_serovar_L      CAAAACCAGTTCAAAAATTGGACGATGATGATGATGGTGACGATACTTAT
7-18_kidney                         CAAAACCAGTTCAAAAATTGGACGATGATGATGATGGTGACGATACTTAT
7-17_kidney                         CAAAACCAGTTCAAAAATTGGACGATGATGATGATGGTGACGATACTTAT
AY461905_L.interrogans_Hardjop      CAAAACCAGTTCAAAAATTGGACGATGATGATGATGGTGACGATACTTAT
AY461908_L.interrogans_56601        CAAAACCAGTTCAAAAATTGGACGATGATGATGATGGTGACGATACTTAT
AF181553_L.interrogans_serovar      CAAAACCAGTTCAAAAATTGGACGATGATGATGATGGTGACGATACTTAT
AY461910_L.interrogans_Pomona_      CAAAACCAGTTCAAAAATTGGACGATGATGATGATGGTGACGATACTTAT
KC800990_L.interrogans_Canicol      CAAAACCAGTTCAAAAATTGGACGATGATGATGATGGTGACGATACTTAT
AY609326_L.noguchii_serovar_Po      CAAAACCAGTTCAAAAATTGGACGATGATGATGATGGTGACGATACTTAT
AY609333_L.borgpetersenii_sero      CAAAACCAGTTCAAAAATTGGACGATGATGATGATGGTGACGATACTTAT
AF121192_L.kirschneri_serovar_      CAAAACCCGTTCAAAAATTGGACGATGATGATGATGGTGACGATACTTAT
AY461917_L.kirschneri_5621          CAAAACCCGTTCAAAAATTGGACGATGATGATGATGGTGACGATACTTAT
AF181556_L.noguchii_serovar_Fo      CAAAACCAGTTCAAAAATTGGACGATAATGATGACGGTGACGATACTTAC
AY461918_L.noguchii_1011            CAAAACCAGTTCAAAAATTGGACGATGATGATGACGGTGACGATACTTAC
AY461926_L.santarosai_HS-616        CGAAACCAGTTCAAAAATTGGACGATGACGATGATGGTGATGATACTTAT
CP006694_L.santarosai_serovar_      CGAAACCAGTTCAAAAATTGGACGATGACGATGATGGTGATGATACTTAT
AF181555_L.santarosai_serovar_      CGAAACCAGTTCAAAAATTGGGCTATGACGATGATGGTGATGATACTTAT
                                    * ***** ************  * ** * ***** ***** ******** 

AF181554_L.borgpetersenii_sero      AAAGAAGAGAGACACAATAAATACAACTCTCTTACTAGAATCAAGATCCC
AY609331_L.weilii_serovar_Manh      AAAGAAGAGAGACACAATAAATACAACTCTCTTACTAGAATCAAGATCCC
AY461893_L.borgpetersenii_1409      AAAGAAGAGAGACACAATAAATACAACTCTCTTACTAGAATCAAGATCCC
AY461930_L.weilii_LT89-68           AAAGAAGAGAGACACAATAAATACAACTCTCTTACTAGAATCAAGATCCC
AY461902_L.interrogans_Akiyami      AAAGAAGAGAGACACAACAAGTACAACTCTCTTACTAGAATCAAGATCCC
AY568679_L.interrogans_Lai          AAAGAAGAGAGACACAACAAGTACAACTCTCTTACTAGAATCAAGATCCC
AY461909_L.interrogans_RGA          AAAGAAGAGAGACACAACAAGTACAACTCTCTTACTAGAATCAAGATCCC
AF245281_L.interrogans_serovar      AAAGAAGAGAGACACAACAAGTACAACTCTCTTACTAGAATCAAGATCCC
AF366366_L.interrogans_serovar      AAAGAAGAGAGACACAACAAGTACAACTCTCTTACTAGAATCAAGATCCC
U89708_L.interrogans_serovar_L      AAAGAAGAGAGACACAACAAGTACAACTCTCTTACTAGAATCAAGATCCC
7-18_kidney                         AAAGAAGAGAGACACAACAAGTACAACTCTCTTACTAGAATCAAGATCCC
7-17_kidney                         AAAGAAGAGAGACACAACAAGTACAACTCTCTTACTAGAATCAAGATCCC
AY461905_L.interrogans_Hardjop      AAAGAAGAGAGACACAACAAGTACAACTCTCTTACTAGAATCAAGATCCC
AY461908_L.interrogans_56601        AAAGAAGAGAGACACAACAAGTACAACTCTCTTACTAGAATCAAGATCCC
AF181553_L.interrogans_serovar      AAAGAAGAGAGACACAACAAGTACAACTCTCTTACTAGAATCAAGATCCC
AY461910_L.interrogans_Pomona_      AAAGAAGAGAGACACAACAAGTACAACTCTCTTACTAGAATCAAGATCCC
KC800990_L.interrogans_Canicol      AAAGAAGAGAGACACAACAAGTACAACTCTCTTACTAGAATCAAGATCCC
AY609326_L.noguchii_serovar_Po      AAAGAAGAGAGACACAACAAGTACAACTCTCTTACTAGAATCAAGATCCC
AY609333_L.borgpetersenii_sero      AAAGAAGAGAGACACAACAAGTACAACTCTCTTACTAGAATCAAGATCCC
AF121192_L.kirschneri_serovar_      AAAGAAGAGAGACACAATAAGTACAACTCTCTTACTAGAATCAAGATCCC
AY461917_L.kirschneri_5621          AAAGAAGAGAGACACAACAAGTACAACTCTCTTACTAGAATCAAGATCCC
AF181556_L.noguchii_serovar_Fo      AAAGAAGAGAGACACAATAAGTACAACTCTCTTACTAGAATCAAGATCCC
AY461918_L.noguchii_1011            AAAGAAGAGAGACACAATAAGTACAACTCTCTTACTAGAATCAAGATCCC
AY461926_L.santarosai_HS-616        AAGGAAGAGAGACACAACAAATACAACTCTCTTACTAGAATCAAGATCCC
CP006694_L.santarosai_serovar_      AAGGAAGAGAGACACAACAAATACAACTCTCTTACTAGAATCAAGATCCC
AF181555_L.santarosai_serovar_      AAGGAAGAGAGACACAACAAATACAACTCTCTTATTAGAATCAAGATCCC
                                    ** ************** ** ************* ***************

AF181554_L.borgpetersenii_sero      AAATCCTCCAAAATCTTTTGACGATCTGAAAAACATCGATACTAAAAAAC
AY609331_L.weilii_serovar_Manh      AAATCCTCCAAAATCTTTTGACGATCTGAAAAACATCGATACTAAAAAAC
AY461893_L.borgpetersenii_1409      AAATCCTCCAAAATCTTTTGACGATCTGAAAAACATCGATACTAAAAAAC
AY461930_L.weilii_LT89-68           TAATCCTCCAAAATCTTTTGACGATCTGAAAAACATCGATACTAAAAAAC
AY461902_L.interrogans_Akiyami      TAATCCTCCAAAATCTTTTGACGATCTGAAAAACATCGACACTAAAAAAC
AY568679_L.interrogans_Lai          TAATCCTCCAAAATCTTTTGACGATCTGAAAAACATCGACACTAAAAAAC
AY461909_L.interrogans_RGA          TAATCCTCCAAAATCTTTTGACGATCTGAAAAACATCGACACTAAAAAAC
AF245281_L.interrogans_serovar      TAATCCTCCAAAATCTTTTGACGATCTGAAAAACATCGACACTAAAAAAC
AF366366_L.interrogans_serovar      TAATCCTCCAAAATCTTTTGACGATCTGAAAAACATCGACACTAAAAAAC
U89708_L.interrogans_serovar_L      TAATCCTCCAAAATCTTTTGACGATCTGAAAAACATCGACACTAAAAAAC
7-18_kidney                         TAATCCTCCAAAATCTTTTGACGATCTGAAAAACATCGACACTAAAAAAC
7-17_kidney                         TAATCCTCCAAAATCTTTTGACGATCTGAAAAACATCGACACTAAAAAAC
AY461905_L.interrogans_Hardjop      TAATCCTCCAAAATCTTTTGACGATCTGAAAAACATCGACACTAAAAAAC
AY461908_L.interrogans_56601        TAATCCTCCAAAATCTTTTGACGATCTGAAAAACATCGACACTAAAAAAC
AF181553_L.interrogans_serovar      TAATCCTCCAAAATCTTTTGACGATCTGAAAAACATCGACACTAAAAAAC
AY461910_L.interrogans_Pomona_      TAATCCTCCAAAATCTTTTGACGATCTGAAAAACATCGACACTAAAAAAC
KC800990_L.interrogans_Canicol      TAATCCTCCAAAATCTTTTGACGATCTGAAAAACATCGACACTAAAAAAC
AY609326_L.noguchii_serovar_Po      TAATCCTCCAAAATCTTTTGACGATCTGAAAAACATCGACACTAAAAAAC
AY609333_L.borgpetersenii_sero      TAATCCTCCAAAATCTTTTGACGATCTGAAAAACATCGATACTAAAAAAC
AF121192_L.kirschneri_serovar_      TAATCCTCCAAAATCTTTTGACGACCTGAAAAACATCGATACTAAAAAAC
AY461917_L.kirschneri_5621          TAATCCTCCAAAATCTTTTGACGATCTGAAAAACATCGATACTAAAAAAC
AF181556_L.noguchii_serovar_Fo      GAATCCTCCAAAATCTTTTGACGATCTGAAAAACATCGATACTAAAAAAC
AY461918_L.noguchii_1011            GAATCCTCCAAAATCTTTTGACGATCTGAAAAACATCGATACTAAAAAAC
AY461926_L.santarosai_HS-616        TAATCCTCCAAAATCTTTTGACGATCTGAAAAACATCGATACTAAAAAAC
CP006694_L.santarosai_serovar_      TAATCCTCCAAAATCTTTTGACGACCTGAAAAACATCGATACTAAAAAAC
AF181555_L.santarosai_serovar_      TAATCCTCCAAAATCTTTTGACGATCTGAAAAACATCGATACTAAAAAAC
                                     *********************** ************** **********

AF181554_L.borgpetersenii_sero      TTTTAGTAAGAGGTCTTTACAGAATTTCTTTCACTACCTACAAACCAGGT
AY609331_L.weilii_serovar_Manh      TTTTAGTAAGAGGTCTTTACAGAATTTCTTTCACTACCTACAAACCAGGT
AY461893_L.borgpetersenii_1409      TTTTAGTAAGAGGTCTTTACAGAATTTCTTTCACTACCTACAAACCAGGT
AY461930_L.weilii_LT89-68           TTTTAGTAAGAGGTCTTTACAGAATTTCTTTCACTACCTACAAACCAGGT
AY461902_L.interrogans_Akiyami      TTTTAGTAAGAGGTCTTTACAGAATTTCTTTCACTACCTACAAACCAGGT
AY568679_L.interrogans_Lai          TTTTAGTAAGAGGTCTTTACAGAATTTCTTTCACTACCTACAAACCAGGT
AY461909_L.interrogans_RGA          TTTTAGTAAGAGGTCTTTACAGAATTTCTTTCACTACCTACAAACCAGGT
AF245281_L.interrogans_serovar      TTTTAGTAAGAGGTCTTTACAGAATTTCTTTCACTACCTACAAACCAGGT
AF366366_L.interrogans_serovar      TTTTAGTAAGAGGTCTTTACAGAATTTCTTTCACTACCTACAAACCAGGT
U89708_L.interrogans_serovar_L      TTTTAGTAAGAGGTCTTTACAGAATTTCTTTCACTACCTATAAACCAGGT
7-18_kidney                         TTTTAGTAAGAGGTCTTTACAGAATTTCTTTCACTACCTATAAACCAGGT
7-17_kidney                         TTTTAGTAAGAGGTCTTTACAGAATTTCTTTCACTACCTATAAACCAGGT
AY461905_L.interrogans_Hardjop      TTTTAGTAAGAGGTCTTTACAGAATTTCTTTCACTACCTATAAACCAGGT
AY461908_L.interrogans_56601        TTTTAGTAAGAGGTCTTTACAGAATTTCTTTCACTACCTATAAACCAGGT
AF181553_L.interrogans_serovar      TTTTAGTAAGAGGTCTTTACAGAATTTCTTTCACTACCTACAAACCAGGT
AY461910_L.interrogans_Pomona_      TTTTAGTAAGAGGTCTTTACAGAATTTCTTTCACTACCTACAAACCAGGT
KC800990_L.interrogans_Canicol      TTTTAGTAAGAGGTCTTTACAGAATTTCTTTCACTACCTACAAACCAGGT
AY609326_L.noguchii_serovar_Po      TTTTAGTAAGAGGTCTTTACAGAATTTCTTTCACTACCTACAAACCAGGT
AY609333_L.borgpetersenii_sero      TTTTAGTAAGAGGTCTTTACAGAATTTCTTTCACTACCTACAAACCAGGT
AF121192_L.kirschneri_serovar_      TTTTAGTAAGAGGTCTTTACAGAATTTCTTTCCCTACCTACAAACCAGGT
AY461917_L.kirschneri_5621          TTTTAGTAAGAGGTCTTTACAGAATTTCTTTCACTACCTACAAACCAGGT
AF181556_L.noguchii_serovar_Fo      CTTTAGTAAGAGGTCTTTACAGAATTTCTTTCACTACCTATAAACCAGGT
AY461918_L.noguchii_1011            TTTTAGTAAGAGGTCTTTACAGAATTTCTTTCACTACCTATAAACCAGGT
AY461926_L.santarosai_HS-616        TTTTAGTAAGAGGTCTTTACAGAATTTCTTTCACTACCTACAAACCGGGT
CP006694_L.santarosai_serovar_      TTTTAGTAAGAGGTCTTTACAGAATTTCTTTCACTACCTACAAACCGGGT
AF181555_L.santarosai_serovar_      TTTTAGTAAGAGGTCTTTACAGAATTTCTTTCACTACCTACAAACCGGGT
                                     ******************************* ******* ***** ***

AF181554_L.borgpetersenii_sero      GAAGTGAAAGGATCTTTCGTTGCATCTGTTGGTCTGCTTTTTCCACCAGG
AY609331_L.weilii_serovar_Manh      GAAGTGAAAGGATCTTTCGTTGCATCTGTTGGTCTGCTTTTTCCACCAGG
AY461893_L.borgpetersenii_1409      GAAGTGAAAGGATCTTTCGTTGCATCTGTTGGTCTGCTTTTTCCACCAGG
AY461930_L.weilii_LT89-68           GAAGTGAAAGGATCTTTCGTTGCATCTGTTGGTCTGCTTTTTCCACCAGG
AY461902_L.interrogans_Akiyami      GAAGTGAAAGGATCTTTCGTTGCATCTGTTGGTCTGCTTTTCCCACCAGG
AY568679_L.interrogans_Lai          GAAGTGAAAGGATCTTTCGTTGCATCTGTTGGTCTGCTTTTCCCACCAGG
AY461909_L.interrogans_RGA          GAAGTGAAAGGATCTTTCGTTGCATCTGTTGGTCTGCTTTTCCCACCAGG
AF245281_L.interrogans_serovar      GAAGTGAAAGGATCTTTCGTTGCATCTGTTGGTCTGCTTTTCCCACCAGG
AF366366_L.interrogans_serovar      GAAGTGAAAGGATCTTTCGTTGCATCTGTTGGTCTGCTTTTCCCACCAGG
U89708_L.interrogans_serovar_L      GAAGTGAAAGGATCTTTCGTTGCATCTGTTGGTCTGCTTTTCCCACCAGG
7-18_kidney                         GAAGTGAAAGGATCTTTCGTTGCATCTGTTGGTCTGCTTTTCCCACCAGG
7-17_kidney                         GAAGTGAAAGGATCTTTCGTTGCATCTGTTGGTCTGCTTTTCCCACCAGG
AY461905_L.interrogans_Hardjop      GAAGTGAAAGGATCTTTCGTTGCATCTGTTGGTCTGCTTTTCCCACCAGG
AY461908_L.interrogans_56601        GAAGTGAAAGGATCTTTCGTTGCATCTGTTGGTCTGCTTTTCCCACCAGG
AF181553_L.interrogans_serovar      GAAGTGAAAGGATCTTTCGTTGCATCTGTTGGTCTGCTTTTCCCACCAGG
AY461910_L.interrogans_Pomona_      GAAGTGAAAGGATCTTTCGTTGCATCTGTTGGTCTGCTTTTCCCACCAGG
KC800990_L.interrogans_Canicol      GAAGTGAAAGGATCTTTCGTTGCATCTGTTGGTCTGCTTTTTCCACCAGG
AY609326_L.noguchii_serovar_Po      GAAGTGAAAGGATCTTTCGTTGCATCTGTTGGTCTGCTTTTCCCACCAGG
AY609333_L.borgpetersenii_sero      GAAGTGAAAGGATCTTTCGTTGCATCTGTTGGTCTGCTTTTCCCACCAGG
AF121192_L.kirschneri_serovar_      GAAGTGAAAGGATCTTTCGTTGCATCTGTTGGTCTGCTTTTCCCACCAGG
AY461917_L.kirschneri_5621          GAAGTGAAAGGATCTTTCGTTGCATCTGTTGGTCTGCTTTTCCCACCAGG
AF181556_L.noguchii_serovar_Fo      GAAGTGAAAGGATCTTTCGTTGCATCTGTTGGTCTGCTTTTCCCACCAGG
AY461918_L.noguchii_1011            GAAGTGAAAGGATCTTTCGTTGCATCTGTTGGTCTGCTTTTCCCACCAGG
AY461926_L.santarosai_HS-616        GAAGTGAAAGGATCTTTCGTTGCATCTGTTGGTCTGCTTTTCCCACCAGG
CP006694_L.santarosai_serovar_      GAAGTGAAAGGATCTTTCGTTGCATCTGTTGGTCTGCTTTTCCCACCAGG
AF181555_L.santarosai_serovar_      GAAGTGAAAGGATCTTTCGTTGCATCTGTTGGTCTGCTTTTCCCACCAGG
                                    ***************************************** ********

AF181554_L.borgpetersenii_sero      TATTCCAGGTGTGAGCCCGTTGATCCACTCAAATCCTGAAGAACTGCAAA
AY609331_L.weilii_serovar_Manh      TATTCCAGGTGTGAGCCCGTTGATCCACTCAAATCCTGAAGAACTGCAAA
AY461893_L.borgpetersenii_1409      TATTCCAGGTGTGAGCCCGTTGATCCACTCAAATCCTGAAGAACTGCAAA
AY461930_L.weilii_LT89-68           TATTCCAGGTGTGAGCCCGTTGATCCACTCAAATCCTGAAGAACTGCAAA
AY461902_L.interrogans_Akiyami      TATTCCAGGTGTGAGCCCGCTGATCCACTCAAATCCTGAAGAATTGCAAA
AY568679_L.interrogans_Lai          TATTCCAGGTGTGAGCCCGCTGATCCACTCAAATCCTGAAGAATTGCAAA
AY461909_L.interrogans_RGA          TATTCCAGGTGTGAGCCCGCTGATCCACTCAAATCCTGAAGAATTGCAAA
AF245281_L.interrogans_serovar      TATTCCAGGTGTGAGCCCGCTGATCCACTCAAATCCTGAAGAATTGCAAA
AF366366_L.interrogans_serovar      TATTCCAGGTGTGAGCCCGCTGATCCACTCAAATCCTGAAGAATTGCAAA
U89708_L.interrogans_serovar_L      TATTCCAGGTGTGAGCCCGCTGATCCACTCAAATCCTGAAGAATTGCAAA
7-18_kidney                         TATTCCAGGTGTGAGCCCGCTGATCCACTCAAATCCTGAAGAATTGCAAA
7-17_kidney                         TATTCCAGGTGTGAGCCCGCTGATCCACTCAAATCCTGAAGAATTGCAAA
AY461905_L.interrogans_Hardjop      TATTCCAGGTGTGAGCCCGCTGATCCACTCAAATCCTGAAGAATTGCAAA
AY461908_L.interrogans_56601        TATTCCAGGTGTGAGCCCGCTGATCCACTCAAATCCTGAAGAATTGCAAA
AF181553_L.interrogans_serovar      TATTCCAGGTGTGAGCCCGCTGATCCACTCAAATCCTGAAGAATTGCAAA
AY461910_L.interrogans_Pomona_      TATTCCAGGTGTGAGCCCGCTGATCCACTCAAATCCTGAAGAATTGCAAA
KC800990_L.interrogans_Canicol      TATTCCAGGTGTGAGCCCGCTGATCCACTCAAATCCTGAAGAATTGCAAA
AY609326_L.noguchii_serovar_Po      TATTCCAGGTGTGAGCCCGCTGATCCACTCAAATCCTGAAGAATTGCAAA
AY609333_L.borgpetersenii_sero      TATTCCAGGTGTGAGCCCGCTGATCCACTCAAATCCTGAAGAATTGCAAA
AF121192_L.kirschneri_serovar_      TATTCCAGGTGTGAGCCCGCTGATCCACTCAAATCCTGAAGAATTGCAAA
AY461917_L.kirschneri_5621          TATTCCAGGTGTGAGCCCGCTGATCCACTCAAATCCTGAAGAATTGCAAA
AF181556_L.noguchii_serovar_Fo      TATTCCAGGTGTGAGCCCTCTGATTCACTCAAATCCTGAAGAATTGCAAA
AY461918_L.noguchii_1011            TATTCCAGGTGTGAGCCCGCTGATTCACTCAAATCCTGAAGAATTGCAAA
AY461926_L.santarosai_HS-616        TATTCCAGGTGTGAGCCCGCTGATCCACTCAAATCCTGAGGAACTGCAAA
CP006694_L.santarosai_serovar_      TATTCCAGGTGTGAGCCCGCTGATCCACTCAAATCCTGAGGAACTGCAAA
AF181555_L.santarosai_serovar_      TATTCCAGGTGTGAGCCCGCTGATCCACTCAAATCCTGAGGAACTGCAAA
                                    ******************  **** ************** *** ******

AF181554_L.borgpetersenii_sero      AACAAGCTATCGCTGCCGAAGAATCTTTGAAAAAAGC
AY609331_L.weilii_serovar_Manh      AACAAGCTATCGCTGCCGAAGAATCTTTGAAAAAAGC
AY461893_L.borgpetersenii_1409      AACAAGCTATCGCTGCCGAAGAATCTTTGAAAAAAGC
AY461930_L.weilii_LT89-68           AACAAGCTATCGCTGCCGAAGAATCTTTGAAAAAAGC
AY461902_L.interrogans_Akiyami      AACAAGCTATCGCTGCTGAAGAGTCTTTGAAAAAAGC
AY568679_L.interrogans_Lai          AACAAGCTATCGCTGCTGAAGAGTCTTTGGAAAAAGC
AY461909_L.interrogans_RGA          AACAAGCTATCGCTGCTGAAGAGTCTTTGAAAAAAGC
AF245281_L.interrogans_serovar      AACAAGCTATCGCTGCTGAAGAGTCTTTGAAAAAAGC
AF366366_L.interrogans_serovar      AACAAGCTATCGCTGCTGAAGAGTCTTTGAAAAAAGC
U89708_L.interrogans_serovar_L      AACAAGCTATCGCTGCTGAAGAGTCTTTGAAAAAAGC
7-18_kidney                         AACAAGCTATCGCTGCTGAAGAGTCTTTGAAAAAA--
7-17_kidney                         AACAAGCTATCGCTGCTGAAGAGTCTTTGAAAAAAGC
AY461905_L.interrogans_Hardjop      AACAAGCTATCGCTGCTGAAGAGTCTTTGAAAAAAGC
AY461908_L.interrogans_56601        AACAAGCTATCGCTGCTGAAGAGTCTTTGAAAAAAGC
AF181553_L.interrogans_serovar      AACAAGCTATCGCTGCTGAAGAGTCTTTGAAAAAAGC
AY461910_L.interrogans_Pomona_      AACAAGCTATCGCTGCTGAAGAGTCTTTGAAAAAAGC
KC800990_L.interrogans_Canicol      AACAAGCTATCGCTGCTGAAGAGTCTTTGAAAAAAGC
AY609326_L.noguchii_serovar_Po      AACAAGCTATCGCTGCTGAAGAGTCATTGAAAAAAGC
AY609333_L.borgpetersenii_sero      AACAAGCTATCGCTGCTGAAGAGTCATTGAAAAAAGC
AF121192_L.kirschneri_serovar_      AACAAGCTATCGCTGCTGAAGAGTCTTTGAAAAAAGC
AY461917_L.kirschneri_5621          AACAAGCTATCGCTGCTGAAGAGTCTTTGAAAAAAGC
AF181556_L.noguchii_serovar_Fo      AACAAGCTATCGCTGCTGAAGAGTCTTTGAAAAAAGC
AY461918_L.noguchii_1011            AACAAGCTATCGCTGCTGAAGAGTCTTTGAAAAAAGC
AY461926_L.santarosai_HS-616        AACAAGCTATCGCTGCTGAAGAGTCTTTGAAAAAAGC
CP006694_L.santarosai_serovar_      AACAAGCTATCGCTGCTGAAGAGTCTTTGAAAAAAGC
AF181555_L.santarosai_serovar_      AACAAGCTATCGCTGCTGAAGAGTCTTTGAAAAAAGC
                                    **************** ***** ** *** *****  
