# Supplementary material for: Prevalence of Orientia tsutsugamushi, Anaplasma phagocytophilum and Leptospira interrogans in striped field mice in Gwangju, Republic of Korea
Source: PLoS One. 2019 Aug 16;14(8):e0215526. doi: 10.1371/journal.pone.0215526 (PMC6697328; doi:10.1371/journal.pone.0215526)
Supplement: S1 File — (ZIP) [file pone.0215526.s002.zip › Supplement_wild rodent_2016/Fig 1/Leptospira LipL32 (780bp) wild rodent 2016.dnd]

(
(
(
(
(
(
(
(
(
(
(
(
(
(
AF181554_L.borgpetersenii_serovar_Hardjo:0.00127,
AY609331_L.weilii_serovar_Manhao_II:0.00000)
:0.00000,
AY461893_L.borgpetersenii_1409/69:0.00000)
:0.00248,
AY461930_L.weilii_LT89-68:0.00000)
:0.01680,
(
(
AY461926_L.santarosai_HS-616:0.00000,
CP006694_L.santarosai_serovar_Shermani:0.00122)
:0.00102,
AF181555_L.santarosai_serovar_Tropica:0.01169)
:0.02132)
:0.01773,
(
AF181556_L.noguchii_serovar_Fortbragg_:0.00381,
AY461918_L.noguchii_1011:0.00000)
:0.00991)
:0.00068,
(
AF121192_L.kirschneri_serovar_Grippotyphosa:0.00369,
AY461917_L.kirschneri_5621:0.00012)
:0.00130)
:0.00196,
(
AY609326_L.noguchii_serovar_Pomona:0.00000,
AY609333_L.borgpetersenii_serovar_Mini:0.00117)
:0.00078)
:0.00049,
KC800990_L.interrogans_Canicola_RTCC_2824:0.00126)
:0.00000,
(
AF181553_L.interrogans_serovar_Pomona:0.00000,
AY461910_L.interrogans_Pomona_RZ11:0.00000)
:0.00131)
:0.00123,
(
(
(
(
U89708_L.interrogans_serovar_Lai:0.00000,
7-18_kidney:0.00000)
:0.00000,
7-17_kidney:0.00000)
:0.00000,
AY461905_L.interrogans_Hardjoprajitno:0.00000)
:0.00000,
AY461908_L.interrogans_56601:0.00000)
:0.00123)
:0.00000,
AF366366_L.interrogans_serovar_Autumnalis:0.00000)
:0.00000,
AF245281_L.interrogans_serovar_Copenhageni:0.00000)
:0.00000,
AY461909_L.interrogans_RGA:0.00000)
:0.00000,
AY461902_L.interrogans_Akiyami:0.00000,
AY568679_L.interrogans_Lai:0.00127);
