# Supplementary material for: Prevalence of Orientia tsutsugamushi, Anaplasma phagocytophilum and Leptospira interrogans in striped field mice in Gwangju, Republic of Korea
Source: PLoS One. 2019 Aug 16;14(8):e0215526. doi: 10.1371/journal.pone.0215526 (PMC6697328; doi:10.1371/journal.pone.0215526)
Supplement: S1 File — (ZIP) [file pone.0215526.s002.zip › Supplement_wild rodent_2016/Fig 1/Leptospira LipL32 (780bp) wild rodent 2016.txt]

>AF121192_L.kirschneri_serovar_Grippotyphosa
tttcgattttggctatctccgttgcactctttgcaagcattaccgcttgtggtgctttcggtggtctgccaagcctaaaa
agctcttttgttctgagcgaggacacaatcccagggacaaacgaaaccgtaaaaacgttacttccctacggatctgtgat
caactattacggatacgtaaagccaggacaagcgccggacggtttagtcgatggaaacaaaaaagcatactatctctatg
tttggattcctgccgtaatcgctgaaatgggagttcgtatgatttccccaacaggcgaaatcggtgaaccaggcgatgga
gacttagtaagcgacgctttcaaagcggctaccccagaagaaaaatcaatgccacattggtttgatacttggatccgtgt
agaaagaatgtcggcgattatgcctgaccaaatcgccaaagctgcgaaagcaaaacccgttcaaaaattggacgatgatg
atgatggtgacgatacttataaagaagagagacacaataagtacaactctcttactagaatcaagatccctaatcctcca
aaatcttttgacgacctgaaaaacatcgatactaaaaaacttttagtaagaggtctttacagaatttctttccctaccta
caaaccaggtgaagtgaaaggatctttcgttgcatctgttggtctgcttttcccaccaggtattccaggtgtgagcccgc
tgatccactcaaatcctgaagaattgcaaaaacaagctatcgctgctgaagagtctttgaaaaaagc
>AF181553_L.interrogans_serovar_Pomona
tttcgattttggctatctccgttgcactctttgcaagcattaccgcttgtggtgctttcggtggtctgccaagcctaaaa
agctcttttgttctgagcgaggacacaatcccagggacaaacgaaaccgtaaaaacgttacttccctacggatctgtgat
caactattacggatacgtaaagccaggacaagcgccggacggtttagtcgatggaaacaaaaaagcatactatctctatg
tttggattcctgccgtaatcgctgaaatgggagttcgtatgatttccccaacaggcgaaatcggtgaaccaggcgacgga
gacttagtaagcgacgctttcaaagcggctaccccagaagaaaaatcaatgccacattggtttgatacttggatccgtgt
agaaagaatgtcggcgattatgcctgaccaaatcgtcaaagctgcgaaagcaaaaccagttcaaaaattggacgatgatg
atgatggtgacgatacttataaagaagagagacacaacaagtacaactctcttactagaatcaagatccctaatcctcca
aaatcttttgacgatctgaaaaacatcgacactaaaaaacttttagtaagaggtctttacagaatttctttcactaccta
caaaccaggtgaagtgaaaggatctttcgttgcatctgttggtctgcttttcccaccaggtattccaggtgtgagcccgc
tgatccactcaaatcctgaagaattgcaaaaacaagctatcgctgctgaagagtctttgaaaaaagc
>AF181554_L.borgpetersenii_serovar_Hardjo
tttcgattttggcgatctccgctgcactctttgcaagcattaccgcttgtggtgcgttcggtggtttgccaagccttaaa
agctcttttgttctgagcgagagcacagttccaggaacaaacgaaaccgtaaaaacgttccttccctatggatctgtgat
caactattacggatatgtaaagccaggacaagcgccggacggtttagtcgacggaaacaaaaaagcatactatctctatg
tttggatcccagctgtaatcgctgaaatgggagttcgtatgatttccccaacaggcgaaatcggggaaccaggcgacgga
gacttagtaagcgacgctttcaaagcggcaaccccggaagaaaaatcaatgccacattggtttgatacctggatccgtgt
agaaagaatgtcggcgattatgcctgaccaaatcgccaaagctgcgaaagcaaaacccgttcaaaaattgaacgatgatg
atgatggtgatgatacttataaagaagagagacacaataaatacaactctcttactagaatcaagatcccaaatcctcca
aaatcttttgacgatctgaaaaacatcgatactaaaaaacttttagtaagaggtctttacagaatttctttcactaccta
caaaccaggtgaagtgaaaggatctttcgttgcatctgttggtctgctttttccaccaggtattccaggtgtgagcccgt
tgatccactcaaatcctgaagaactgcaaaaacaagctatcgctgccgaagaatctttgaaaaaagc
>AF181555_L.santarosai_serovar_Tropica
tttcgattttggctatctccgttgcactctttgcaagcattaccgcttgtggtgctttcggtggtctgccaagccttaaa
agctcttttgttctgagcgagagcacagttccgggaacaaacgaacccataaaaacgttccttccctatggatctgtgat
caactattacggatacataaagccaggacaagcgccggatggcttagtcgacggaaacaaaaaagcatactatctctatg
tttggattccagctgtaatcgctgaaatgggagttcgtatgatttccccaacaggcgaaatcggtgaaccaggcgacgga
gatttagtaagtgatgcgttcaaagcggcaaccccagaagaaaaatcaatgccacattggtttgatacttggatcgctgc
tgaaagaatgtcggcaattatgcccgaccaaatcgctaaagcagcgaaagcgaaaccagttcaaaaattgggctatgacg
atgatggtgatgatacttataaggaagagagacacaacaaatacaactctcttattagaatcaagatccctaatcctcca
aaatcttttgacgatctgaaaaacatcgatactaaaaaacttttagtaagaggtctttacagaatttctttcactaccta
caaaccgggtgaagtgaaaggatctttcgttgcatctgttggtctgcttttcccaccaggtattccaggtgtgagcccgc
tgatccactcaaatcctgaggaactgcaaaaacaagctatcgctgctgaagagtctttgaaaaaagc
>AF181556_L.noguchii_serovar_Fortbragg_
tttcgattttggctatctccgttgcactctttgcaagcattaccgcttgtggtgctttcggtggtctgccaagcctaaaa
agctcttttgttctgagcgaggacacaatcccagggacaaacgaaaccgtaaaaacgttacttccctacggatctgtgat
caactattacggatacgtaaagccaggacaagcgccggacggtttagtcgatggaaacaaaaaagcatactatctctatg
tttggattcctgccgtaatcgctgaaatgggagttcgtatgatttccccaacaggcgaaatcggtgaaccaggcgatgga
gacttagtaagcgacgctttcaaagcggcaaccccagaagaaaaatcaatgccacattggtttgatacttggatccgtgt
agaaagaatgtctgcgattatgcctgaccaaatcgcaaaagctgcgaaagcaaaaccagttcaaaaattggacgataatg
atgacggtgacgatacttacaaagaagagagacacaataagtacaactctcttactagaatcaagatcccgaatcctcca
aaatcttttgacgatctgaaaaacatcgatactaaaaaacctttagtaagaggtctttacagaatttctttcactaccta
taaaccaggtgaagtgaaaggatctttcgttgcatctgttggtctgcttttcccaccaggtattccaggtgtgagccctc
tgattcactcaaatcctgaagaattgcaaaaacaagctatcgctgctgaagagtctttgaaaaaagc
>AF245281_L.interrogans_serovar_Copenhageni
tttcgattttggctatctccgttgcactctttgcaagcattaccgcttgtggtgctttcggtggtctgccaagcctaaaa
agctcttttgttctgagcgaggacacaatcccagggacaaacgaaaccgtaaaaacgttacttccctacggatctgtgat
caactattacggatacgtaaagccaggacaagcgccggacggtttagtcgatggaaacaaaaaagcatactatctctatg
tttggattcctgccgtaatcgctgaaatgggagttcgtatgatttccccaacaggcgaaatcggtgagccaggcgacgga
gacttagtaagcgacgctttcaaagcggctaccccagaagaaaaatcaatgccacattggtttgatacttggatccgtgt
agaaagaatgtcggcgattatgcctgaccaaatcgccaaagctgcgaaagcaaaaccagttcaaaaattggacgatgatg
atgatggtgacgatacttataaagaagagagacacaacaagtacaactctcttactagaatcaagatccctaatcctcca
aaatcttttgacgatctgaaaaacatcgacactaaaaaacttttagtaagaggtctttacagaatttctttcactaccta
caaaccaggtgaagtgaaaggatctttcgttgcatctgttggtctgcttttcccaccaggtattccaggtgtgagcccgc
tgatccactcaaatcctgaagaattgcaaaaacaagctatcgctgctgaagagtctttgaaaaaagc
>AF366366_L.interrogans_serovar_Autumnalis
tttcgattttggctatctccgttgcactctttgcaagcattaccgcttgtggtgctttcggtggtctgccaagcctaaaa
agctcttttgttctgagcgaggacacaatcccagggacaaacgaaaccgtaaaaacgttacttccctacggatctgtgat
caactattacggatacgtaaagccaggacaagcgccggacggtttagtcgatggaaacaaaaaagcatactatctctatg
tttggattcctgccgtaatcgctgaaatgggagttcgtatgatttccccaacaggcgaaatcggtgagccaggcgacgga
gacttagtaagcgacgctttcaaagcggctaccccagaagaaaaatcaatgccacattggtttgatacttggatccgtgt
agaaagaatgtcggcgattatgcctgaccaaatcgccaaagctgcgaaagcaaaaccagttcaaaaattggacgatgatg
atgatggtgacgatacttataaagaagagagacacaacaagtacaactctcttactagaatcaagatccctaatcctcca
aaatcttttgacgatctgaaaaacatcgacactaaaaaacttttagtaagaggtctttacagaatttctttcactaccta
caaaccaggtgaagtgaaaggatctttcgttgcatctgttggtctgcttttcccaccaggtattccaggtgtgagcccgc
tgatccactcaaatcctgaagaattgcaaaaacaagctatcgctgctgaagagtctttgaaaaaagc
>AY461893_L.borgpetersenii_1409/69
tttcgattttggcgatctccgctgcactctttgcaagcattaccgcttgtggtgcgttcggtggtttgccaagccttaaa
agctcttttgttctgagcgagagcacagttccaggaacaaacgaaaccgtaaaaacgttccttccctatggatctgtgat
caactattacggatatgtaaagccaggacaagcgccggacggtttagtcgacggaaacaaaaaagcatactatctctatg
tttggatcccagctgtaatcgctgaaatgggagttcgtatgatttccccaacaggcgaaatcggggaaccaggcgacgga
gacttagtaagcgacgctttcaaagcggcaaccccggaagaaaaatcaatgccacattggtttgatacctggatccgtgt
agaaagaatgtcggcgattatgcctgaccaaatcgccaaagctgcgaaagcaaaacccgttcaaaaattggacgatgatg
atgatggtgatgatacttataaagaagagagacacaataaatacaactctcttactagaatcaagatcccaaatcctcca
aaatcttttgacgatctgaaaaacatcgatactaaaaaacttttagtaagaggtctttacagaatttctttcactaccta
caaaccaggtgaagtgaaaggatctttcgttgcatctgttggtctgctttttccaccaggtattccaggtgtgagcccgt
tgatccactcaaatcctgaagaactgcaaaaacaagctatcgctgccgaagaatctttgaaaaaagc
>AY461902_L.interrogans_Akiyami
tttcgattttggctatctccgttgcactctttgcaagcattaccgcttgtggtgctttcggtggtctgccaagcctaaaa
agctcttttgttctgagcgaggacacaatcccagggacaaacgaaaccgtaaaaacgttacttccctacggatctgtgat
caactattacggatacgtaaagccaggacaagcgccggacggtttagtcgatggaaacaaaaaagcatactatctctatg
tttggattcctgccgtaatcgctgaaatgggagttcgtatgatttccccaacaggcgaaatcggtgagccaggcgacgga
gacttagtaagcgacgctttcaaagcggctaccccagaagaaaaatcaatgccacattggtttgatacttggatccgtgt
agaaagaatgtcggcgattatgcctgaccaaatcgccaaagctgcgaaagcaaaaccagttcaaaaattggacgatgatg
atgatggtgacgatacttataaagaagagagacacaacaagtacaactctcttactagaatcaagatccctaatcctcca
aaatcttttgacgatctgaaaaacatcgacactaaaaaacttttagtaagaggtctttacagaatttctttcactaccta
caaaccaggtgaagtgaaaggatctttcgttgcatctgttggtctgcttttcccaccaggtattccaggtgtgagcccgc
tgatccactcaaatcctgaagaattgcaaaaacaagctatcgctgctgaagagtctttgaaaaaagc
>AY461905_L.interrogans_Hardjoprajitno
tttcgattttggctatctccgttgcactctttgcaagcattaccgcttgtggtgctttcggtggtctgccaagcctaaaa
agctcttttgttctgagcgaggacacaatcccagggacaaacgaaaccgtaaaaacgttacttccctacggatctgtgat
caactattacggatacgtaaagccaggacaagcgccggacggtttagtcgatggaaacaaaaaagcatactatctctatg
tttggattcctgccgtaatcgctgaaatgggagttcgtatgatttccccaacaggcgaaatcggtgagccaggcgacgga
gacttagtaagcgacgctttcaaagcggctaccccagaagaaaaatcaatgccacattggtttgatacttggatccgtgt
agaaagaatgtcggcgattatgcctgaccaaatcgccaaagctgcgaaagcaaaaccagttcaaaaattggacgatgatg
atgatggtgacgatacttataaagaagagagacacaacaagtacaactctcttactagaatcaagatccctaatcctcca
aaatcttttgacgatctgaaaaacatcgacactaaaaaacttttagtaagaggtctttacagaatttctttcactaccta
taaaccaggtgaagtgaaaggatctttcgttgcatctgttggtctgcttttcccaccaggtattccaggtgtgagcccgc
tgatccactcaaatcctgaagaattgcaaaaacaagctatcgctgctgaagagtctttgaaaaaagc
>AY461908_L.interrogans_56601
tttcgattttggctatctccgttgcactctttgcaagcattaccgcttgtggtgctttcggtggtctgccaagcctaaaa
agctcttttgttctgagcgaggacacaatcccagggacaaacgaaaccgtaaaaacgttacttccctacggatctgtgat
caactattacggatacgtaaagccaggacaagcgccggacggtttagtcgatggaaacaaaaaagcatactatctctatg
tttggattcctgccgtaatcgctgaaatgggagttcgtatgatttccccaacaggcgaaatcggtgagccaggcgacgga
gacttagtaagcgacgctttcaaagcggctaccccagaagaaaaatcaatgccacattggtttgatacttggatccgtgt
agaaagaatgtcggcgattatgcctgaccaaatcgccaaagctgcgaaagcaaaaccagttcaaaaattggacgatgatg
atgatggtgacgatacttataaagaagagagacacaacaagtacaactctcttactagaatcaagatccctaatcctcca
aaatcttttgacgatctgaaaaacatcgacactaaaaaacttttagtaagaggtctttacagaatttctttcactaccta
taaaccaggtgaagtgaaaggatctttcgttgcatctgttggtctgcttttcccaccaggtattccaggtgtgagcccgc
tgatccactcaaatcctgaagaattgcaaaaacaagctatcgctgctgaagagtctttgaaaaaagc
>AY461909_L.interrogans_RGA
tttcgattttggctatctccgttgcactctttgcaagcattaccgcttgtggtgctttcggtggtctgccaagcctaaaa
agctcttttgttctgagcgaggacacaatcccagggacaaacgaaaccgtaaaaacgttacttccctacggatctgtgat
caactattacggatacgtaaagccaggacaagcgccggacggtttagtcgatggaaacaaaaaagcatactatctctatg
tttggattcctgccgtaatcgctgaaatgggagttcgtatgatttccccaacaggcgaaatcggtgagccaggcgacgga
gacttagtaagcgacgctttcaaagcggctaccccagaagaaaaatcaatgccacattggtttgatacttggatccgtgt
agaaagaatgtcggcgattatgcctgaccaaatcgccaaagctgcgaaagcaaaaccagttcaaaaattggacgatgatg
atgatggtgacgatacttataaagaagagagacacaacaagtacaactctcttactagaatcaagatccctaatcctcca
aaatcttttgacgatctgaaaaacatcgacactaaaaaacttttagtaagaggtctttacagaatttctttcactaccta
caaaccaggtgaagtgaaaggatctttcgttgcatctgttggtctgcttttcccaccaggtattccaggtgtgagcccgc
tgatccactcaaatcctgaagaattgcaaaaacaagctatcgctgctgaagagtctttgaaaaaagc
>AY461910_L.interrogans_Pomona_RZ11
tttcgattttggctatctccgttgcactctttgcaagcattaccgcttgtggtgctttcggtggtctgccaagcctaaaa
agctcttttgttctgagcgaggacacaatcccagggacaaacgaaaccgtaaaaacgttacttccctacggatctgtgat
caactattacggatacgtaaagccaggacaagcgccggacggtttagtcgatggaaacaaaaaagcatactatctctatg
tttggattcctgccgtaatcgctgaaatgggagttcgtatgatttccccaacaggcgaaatcggtgaaccaggcgacgga
gacttagtaagcgacgctttcaaagcggctaccccagaagaaaaatcaatgccacattggtttgatacttggatccgtgt
agaaagaatgtcggcgattatgcctgaccaaatcgtcaaagctgcgaaagcaaaaccagttcaaaaattggacgatgatg
atgatggtgacgatacttataaagaagagagacacaacaagtacaactctcttactagaatcaagatccctaatcctcca
aaatcttttgacgatctgaaaaacatcgacactaaaaaacttttagtaagaggtctttacagaatttctttcactaccta
caaaccaggtgaagtgaaaggatctttcgttgcatctgttggtctgcttttcccaccaggtattccaggtgtgagcccgc
tgatccactcaaatcctgaagaattgcaaaaacaagctatcgctgctgaagagtctttgaaaaaagc
>AY461917_L.kirschneri_5621
tttcgattttggctatctccgttgcactctttgcaagcattaccgcttgtggtgctttcggtggtctgccaagcctaaaa
agctcttttgttctgagcgaggacacaatcccagggacaaacgaaaccgtaaaaacgttacttccctacggatctgtgat
caactattacggatacgtaaagccaggacaagcgccggacggtttagtcgatggaaacaaaaaagcatactatctctatg
tttggattcctgccgtaatcgctgaaatgggagttcgtatgatttccccaacaggcgaaatcggtgaaccaggcgatgga
gacttagtaagcgacgctttcaaagcggctaccccagaagaaaaatcaatgccacattggtttgatacttggatccgtgt
agaaagaatgtcggcgattatgcctgaccaaatcgccaaagctgcgaaagcaaaacccgttcaaaaattggacgatgatg
atgatggtgacgatacttataaagaagagagacacaacaagtacaactctcttactagaatcaagatccctaatcctcca
aaatcttttgacgatctgaaaaacatcgatactaaaaaacttttagtaagaggtctttacagaatttctttcactaccta
caaaccaggtgaagtgaaaggatctttcgttgcatctgttggtctgcttttcccaccaggtattccaggtgtgagcccgc
tgatccactcaaatcctgaagaattgcaaaaacaagctatcgctgctgaagagtctttgaaaaaagc
>AY461918_L.noguchii_1011
tttcgattttggctatctccgttgcactctttgcaagcattaccgcttgtggtgctttcggtggtctgccaagcctaaaa
agctcttttgttctgagcgaggacacaatcccagggacaaacgaaaccgtaaaaacgttacttccctacggatctgtgat
caactattacggatacgtaaagccaggacaagcgccggacggtttagtcgatggaaacaaaaaagcatactatctctatg
tttggattcctgccgtaatcgctgaaatgggagttcgtatgatttccccaacaggcgaaatcggtgaaccaggcgatgga
gacttagtaagcgacgctttcaaagcggcaaccccagaagaaaaatcaatgccacattggtttgatacttggatccgtgt
agaaagaatgtctgcgattatgcctgaccaaatcgcaaaagctgcgaaagcaaaaccagttcaaaaattggacgatgatg
atgacggtgacgatacttacaaagaagagagacacaataagtacaactctcttactagaatcaagatcccgaatcctcca
aaatcttttgacgatctgaaaaacatcgatactaaaaaacttttagtaagaggtctttacagaatttctttcactaccta
taaaccaggtgaagtgaaaggatctttcgttgcatctgttggtctgcttttcccaccaggtattccaggtgtgagcccgc
tgattcactcaaatcctgaagaattgcaaaaacaagctatcgctgctgaagagtctttgaaaaaagc
>AY461926_L.santarosai_HS-616
tttcgattttggctatctccgttgcactctttgcaagcattaccgcttgtggtgctttcggtggtctgccaagccttaaa
agctcttttgttctgagcgagagcacagttccgggaacaaacgaaaccgtaaaaacgttccttccctatggatctgtgat
caactattacggatatgtaaagccaggacaagcgccggatggcttagtcgacggaaacaaaaaagcatactatctctatg
tttggattccagctgtaatcgctgaaatgggagttcgtatgatttccccaacaggcgaaatcggtgaaccaggcgacgga
gatttagtaagtgatgcgttcaaagcggcaaccccagaagaaaaatcaatgccacattggtttgatacttggatccgtgt
tgaaagaatgtcggcaattatgcccgaccaaatcgctaaagcagcgaaagcgaaaccagttcaaaaattggacgatgacg
atgatggtgatgatacttataaggaagagagacacaacaaatacaactctcttactagaatcaagatccctaatcctcca
aaatcttttgacgatctgaaaaacatcgatactaaaaaacttttagtaagaggtctttacagaatttctttcactaccta
caaaccgggtgaagtgaaaggatctttcgttgcatctgttggtctgcttttcccaccaggtattccaggtgtgagcccgc
tgatccactcaaatcctgaggaactgcaaaaacaagctatcgctgctgaagagtctttgaaaaaagc
>AY461930_L.weilii_LT89-68
tttcgattttggcgatctccgttgcactctttgcaagcattaccgcttgtggtgcgttcggtggtttgccaagccttaaa
agctcttttgttctgagcgagagcacagttccaggaacaaacgaaaccgtaaaaacgttccttccctatggatctgtgat
caactattacggatatgtaaagccaggacaagcgccggacggtttagtcgacggaaacaaaaaagcatactatctctatg
tttggatcccagctgtaatcgctgaaatgggagttcgtatgatttccccaacaggcgaaatcggggaaccaggcgacgga
gacttagtaagcgacgctttcaaagcggcaaccccggaagaaaaatcaatgccacattggtttgatacctggatccgtgt
agaaagaatgtcggcgattatgcctgaccaaatcgccaaagctgcgaaagcaaaacccgttcaaaaattggacgatgatg
atgatggtgatgatacttataaagaagagagacacaataaatacaactctcttactagaatcaagatccctaatcctcca
aaatcttttgacgatctgaaaaacatcgatactaaaaaacttttagtaagaggtctttacagaatttctttcactaccta
caaaccaggtgaagtgaaaggatctttcgttgcatctgttggtctgctttttccaccaggtattccaggtgtgagcccgt
tgatccactcaaatcctgaagaactgcaaaaacaagctatcgctgccgaagaatctttgaaaaaagc
>AY568679_L.interrogans_Lai
tttcgattttggctatctccgttgcactctttgcaagcattaccgcttgtggtgctttcggtggtctgccaagcctaaaa
agctcttttgttctgagcgaggacacaatcccagggacaaacgaaaccgtaaaaacgttacttccctacggatctgtgat
caactattacggatacgtaaagccaggacaagcgccggacggtttagtcgatggaaacaaaaaagcatactatctctatg
tttggattcctgccgtaatcgctgaaatgggagttcgtatgatttccccaacaggcgaaatcggtgagccaggcgacgga
gacttagtaagcgacgctttcaaagcggctaccccagaagaaaaatcaatgccacattggtttgatacttggatccgtgt
agaaagaatgtcggcgattatgcctgaccaaatcgccaaagctgcgaaagcaaaaccagttcaaaaattggacgatgatg
atgatggtgacgatacttataaagaagagagacacaacaagtacaactctcttactagaatcaagatccctaatcctcca
aaatcttttgacgatctgaaaaacatcgacactaaaaaacttttagtaagaggtctttacagaatttctttcactaccta
caaaccaggtgaagtgaaaggatctttcgttgcatctgttggtctgcttttcccaccaggtattccaggtgtgagcccgc
tgatccactcaaatcctgaagaattgcaaaaacaagctatcgctgctgaagagtctttggaaaaagc
>AY609326_L.noguchii_serovar_Pomona
tttcgattttggctatctccgttgcactctttgcaagcattaccgcttgtggtgctttcggtggtctgccaagcctaaaa
agctcttttgttctgagcgaggacacaatcccagggacaaacgaaaccgtaaaaacgttacttccctacggatctgtgat
caactattacggatacgtaaagccaggacaagcgccggacggtttagtcgatggaaacaaaaaagcatactatctctatg
tttggattcctgccgtaatcgctgaaatgggagttcgtatgatttccccaacaggcgaaatcggtgaaccaggcgacgga
gacttagtaagcgacgctttcaaagcggctaccccagaagaaaaatcaatgccacattggtttgatacttggatccgtgt
agaaagaatgtcggcgattatgcctgaccaaatcgccaaagctgcgaaagcaaaaccagttcaaaaattggacgatgatg
atgatggtgacgatacttataaagaagagagacacaacaagtacaactctcttactagaatcaagatccctaatcctcca
aaatcttttgacgatctgaaaaacatcgacactaaaaaacttttagtaagaggtctttacagaatttctttcactaccta
caaaccaggtgaagtgaaaggatctttcgttgcatctgttggtctgcttttcccaccaggtattccaggtgtgagcccgc
tgatccactcaaatcctgaagaattgcaaaaacaagctatcgctgctgaagagtcattgaaaaaagc
>AY609331_L.weilii_serovar_Manhao_II
tttcgattttggcgatctccgctgcactctttgcaagcattaccgcttgtggtgcgttcggtggtttgccaagccttaaa
agctcttttgttctgagcgagagcacagttccaggaacaaacgaaaccgtaaaaacgttccttccctatggatctgtgat
caactattacggatatgtaaagccaggacaagcgccggacggtttagtcgacggaaacaaaaaagcatactatctctatg
tttggatcccagctgtaatcgctgaaatgggagttcgtatgatttccccaacaggcgaaatcggggaaccaggcgacgga
gacttagtaagcgacgctttcaaagcggcaaccccggaagaaaaatcaatgccacattggtttgatacctggatccgtgt
agaaagaatgtcggcgattatgcctgaccaaatcgccaaagctgcgaaagcaaaacccgttcaaaaattggacgatgatg
atgatggtgatgatacttataaagaagagagacacaataaatacaactctcttactagaatcaagatcccaaatcctcca
aaatcttttgacgatctgaaaaacatcgatactaaaaaacttttagtaagaggtctttacagaatttctttcactaccta
caaaccaggtgaagtgaaaggatctttcgttgcatctgttggtctgctttttccaccaggtattccaggtgtgagcccgt
tgatccactcaaatcctgaagaactgcaaaaacaagctatcgctgccgaagaatctttgaaaaaagc
>AY609333_L.borgpetersenii_serovar_Mini
tttcgattttggctatctccgttgcactctttgcaagcattaccgcttgtggtgctttcggtggtctgccaagcctaaaa
agctcttttgttctgagcgaggacacaatcccagggacaaacgaaaccgtaaaaacgttacttccctacggatctgtgat
caactattacggatacgtaaagccaggacaagcgccggacggtttagtcgatggaaacaaaaaagcatactatctctatg
tttggattcctgccgtaatcgctgaaatgggagttcgtatgatttccccaacaggcgaaatcggtgaaccaggcgacgga
gacttagtaagcgacgctttcaaagcggctaccccagaagaaaaatcaatgccacattggtttgatacttggatccgtgt
agaaagaatgtcggcgattatgcctgaccaaatcgccaaagctgcgaaagcaaaaccagttcaaaaattggacgatgatg
atgatggtgacgatacttataaagaagagagacacaacaagtacaactctcttactagaatcaagatccctaatcctcca
aaatcttttgacgatctgaaaaacatcgatactaaaaaacttttagtaagaggtctttacagaatttctttcactaccta
caaaccaggtgaagtgaaaggatctttcgttgcatctgttggtctgcttttcccaccaggtattccaggtgtgagcccgc
tgatccactcaaatcctgaagaattgcaaaaacaagctatcgctgctgaagagtcattgaaaaaagc
>CP006694_L.santarosai_serovar_Shermani
tttcgattttggctatctccgttgcactctttgcaagcattaccgcttgtggtgctttcggtggtctgccaagccttaaa
agctcttttgttctgagcgagagcacagttccgggaacaaacgaaaccgtaaaaacgttccttccctatggatctgtgat
caactattacggatatgtaaagccaggacaagcgccggatggcttagtcgacggaaacaaaaaagcatactatctctatg
tttggattccagctgtaatcgctgaaatgggagttcgtatgatttccccaacaggcgaaatcggtgaaccaggcgacgga
gatttagtaagtgatgcgttcaaagcggcaaccccagaagaaaaatcaatgccacattggtttgatacttggatccgtgt
tgaaagaatgtcggcaattatgcccgaccaaatcgctaaagcagcgaaagcgaaaccagttcaaaaattggacgatgacg
atgatggtgatgatacttataaggaagagagacacaacaaatacaactctcttactagaatcaagatccctaatcctcca
aaatcttttgacgacctgaaaaacatcgatactaaaaaacttttagtaagaggtctttacagaatttctttcactaccta
caaaccgggtgaagtgaaaggatctttcgttgcatctgttggtctgcttttcccaccaggtattccaggtgtgagcccgc
tgatccactcaaatcctgaggaactgcaaaaacaagctatcgctgctgaagagtctttgaaaaaagc
>KC800990_L.interrogans_Canicola_RTCC_2824
tttcgattttggctatctccgttgcactctttgcaagcattaccgcttgtggtgctttcggtggtctgccaagcctaaaa
agctcttttgttctgagcgaggacacaatcccagggacaaacgaaaccgtaaaaacgttacttccctacggatctgtgat
caactattacggatacgtaaagccaggacaagcgccggacggtttagtcgatggaaacaaaaaagcatactatctctatg
tttggattcctgccgtaatcgctgaaatgggagttcgtatgatttccccaacaggcgaaatcggtgaaccaggcgacgga
gacttagtaagcgacgctttcaaagcggctaccccagaagaaaaatcaatgccacattggtttgatacttggatccgtgt
agaaagaatgtcggcgattatgcctgaccaaatcgccaaagctgcgaaagcaaaaccagttcaaaaattggacgatgatg
atgatggtgacgatacttataaagaagagagacacaacaagtacaactctcttactagaatcaagatccctaatcctcca
aaatcttttgacgatctgaaaaacatcgacactaaaaaacttttagtaagaggtctttacagaatttctttcactaccta
caaaccaggtgaagtgaaaggatctttcgttgcatctgttggtctgctttttccaccaggtattccaggtgtgagcccgc
tgatccactcaaatcctgaagaattgcaaaaacaagctatcgctgctgaagagtctttgaaaaaagc
>U89708_L.interrogans_serovar_Lai
tttcgattttggctatctccgttgcactctttgcaagcattaccgcttgtggtgctttcggtggtctgccaagcctaaaa
agctcttttgttctgagcgaggacacaatcccagggacaaacgaaaccgtaaaaacgttacttccctacggatctgtgat
caactattacggatacgtaaagccaggacaagcgccggacggtttagtcgatggaaacaaaaaagcatactatctctatg
tttggattcctgccgtaatcgctgaaatgggagttcgtatgatttccccaacaggcgaaatcggtgagccaggcgacgga
gacttagtaagcgacgctttcaaagcggctaccccagaagaaaaatcaatgccacattggtttgatacttggatccgtgt
agaaagaatgtcggcgattatgcctgaccaaatcgccaaagctgcgaaagcaaaaccagttcaaaaattggacgatgatg
atgatggtgacgatacttataaagaagagagacacaacaagtacaactctcttactagaatcaagatccctaatcctcca
aaatcttttgacgatctgaaaaacatcgacactaaaaaacttttagtaagaggtctttacagaatttctttcactaccta
taaaccaggtgaagtgaaaggatctttcgttgcatctgttggtctgcttttcccaccaggtattccaggtgtgagcccgc
tgatccactcaaatcctgaagaattgcaaaaacaagctatcgctgctgaagagtctttgaaaaaagc
>7-17_kidney
TTTCGATTTTGGCTATCTCCGTTGCACTCTTTGCAAGCATTACCGCTTGTGGTGCTTTCGGTGGTCTGCCAAGCCTAAAA
AGCTCTTTTGTTCTGAGCGAGGACACAATCCCAGGGACAAACGAAACCGTAAAAACGTTACTTCCCTACGGATCTGTGAT
CAACTATTACGGATACGTAAAGCCAGGACAAGCGCCGGACGGTTTAGTCGATGGAAACAAAAAAGCATACTATCTCTATG
TTTGGATTCCTGCCGTAATCGCTGAAATGGGAGTTCGTATGATTTCCCCAACAGGCGAAATCGGTGAGCCAGGCGACGGA
GACTTAGTAAGCGACGCTTTCAAAGCGGCTACCCCAGAAGAAAAATCAATGCCACATTGGTTTGATACTTGGATCCGTGT
AGAAAGAATGTCGGCGATTATGCCTGACCAAATCGCCAAAGCTGCGAAAGCAAAACCAGTTCAAAAATTGGACGATGATG
ATGATGGTGACGATACTTATAAAGAAGAGAGACACAACAAGTACAACTCTCTTACTAGAATCAAGATCCCTAATCCTCCA
AAATCTTTTGACGATCTGAAAAACATCGACACTAAAAAACTTTTAGTAAGAGGTCTTTACAGAATTTCTTTCACTACCTA
TAAACCAGGTGAAGTGAAAGGATCTTTCGTTGCATCTGTTGGTCTGCTTTTCCCACCAGGTATTCCAGGTGTGAGCCCGC
TGATCCACTCAAATCCTGAAGAATTGCAAAAACAAGCTATCGCTGCTGAAGAGTCTTTGAAAAAAGC
>7-18_kidney
TTCGATTTTGGCTATCTCCGTTGCACTCTTTGCAAGCATTACCGCTTGTGGTGCTTTCGGTGGTCTGCCAAGCCTAAAAA
GCTCTTTTGTTCTGAGCGAGGACACAATCCCAGGGACAAACGAAACCGTAAAAACGTTACTTCCCTACGGATCTGTGATC
AACTATTACGGATACGTAAAGCCAGGACAAGCGCCGGACGGTTTAGTCGATGGAAACAAAAAAGCATACTATCTCTATGT
TTGGATTCCTGCCGTAATCGCTGAAATGGGAGTTCGTATGATTTCCCCAACAGGCGAAATCGGTGAGCCAGGCGACGGAG
ACTTAGTAAGCGACGCTTTCAAAGCGGCTACCCCAGAAGAAAAATCAATGCCACATTGGTTTGATACTTGGATCCGTGTA
GAAAGAATGTCGGCGATTATGCCTGACCAAATCGCCAAAGCTGCGAAAGCAAAACCAGTTCAAAAATTGGACGATGATGA
TGATGGTGACGATACTTATAAAGAAGAGAGACACAACAAGTACAACTCTCTTACTAGAATCAAGATCCCTAATCCTCCAA
AATCTTTTGACGATCTGAAAAACATCGACACTAAAAAACTTTTAGTAAGAGGTCTTTACAGAATTTCTTTCACTACCTAT
AAACCAGGTGAAGTGAAAGGATCTTTCGTTGCATCTGTTGGTCTGCTTTTCCCACCAGGTATTCCAGGTGTGAGCCCGCT
GATCCACTCAAATCCTGAAGAATTGCAAAAACAAGCTATCGCTGCTGAAGAGTCTTTGAAAAAA
