# Supplementary material for: Prevalence of Orientia tsutsugamushi, Anaplasma phagocytophilum and Leptospira interrogans in striped field mice in Gwangju, Republic of Korea
Source: PLoS One. 2019 Aug 16;14(8):e0215526. doi: 10.1371/journal.pone.0215526 (PMC6697328; doi:10.1371/journal.pone.0215526)
Supplement: S1 File — (ZIP) [file pone.0215526.s002.zip › Supplement_wild rodent_2016/Fig 1/Leptospira rpoB (890bp) wild rodent 2016.aln]

CLUSTAL 2.1 multiple sequence alignment


AHMP02000003_Leptospira_kmetyi      TCTTCCATTCACATCGAAGAATTCGAAATCCAAGCGAGAGAAACCAAACT
CP015048_Leptospira_borgpeters      TCTTCCATTCACATCGAAGAATTCGAAATCCAAGCGAGAGAAACCAAACT
AKWY02000015_Leptospira_noguch      TCTTCCATCCACATCGAAGAATTCGAAATCCAAGCAAGAGAAACAAAGCT
CP006694_Leptospira_santarosai      TCTTCCATTCACATCGAAGAGTTCGAAATCCAAGCAAGAGAAACTAAACT
NC_004342_Leptospira_interroga      TCTTCCATTCACATTGAAGAGTTCGAAATCCAAGCAAGAGAAACCAAGCT
7-17_kidney                         TCTTCCATTCACATTGAAGAGTTCGAAATCCAAGCAAGAGAAACCAAGCT
7-18_kidney                         TCTTCCATTCACATTGAAGAGTTCGAAATCCAAGCAAGAGAAACCAAGCT
CP011934_Leptospira_interrogan      TCTTCCATTCACATTGAAGAGTTCGAAATCCAAGCAAGAGAAACAAAACT
8-9_kidney                          TCTTCCATTCACATCGAAGAGTTCGAAATCCAAGCAAGAGAAACAAAACT
AKWX02000023_Leptospira_wolffi      TCTTCTATCCATATAGAAGAATTCGAAATCCAAGCTCGTGAGACCAAACT
AKXE01000001_Leptospira_meyeri      TCTTCCATCCACATTGAAGAATTCGAAATCCAAGCTCGTGAGACGAAACT
ANIL01000018_Leptospira_meyeri      TCATCCATTCACATTGAAGAATTCGAAATCCAAGCTCGTGAGACGAAACT
CP000777_Leptospira_biflexa_se      TCTTCCATCCACATTGAAGAATTCGAAATCCAAGCTCGGGAAACGAAACT
                                    ** ** ** ** ** ***** **************  * ** ** ** **

AHMP02000003_Leptospira_kmetyi      CGGACCGGAACAAATCACAAGAGATATTCCGAACCTTTCCGACAAGGCTT
CP015048_Leptospira_borgpeters      CGGACCGGAACAAATCACAAGAGATATTCCGAACCTTTCGGACAAAGCGT
AKWY02000015_Leptospira_noguch      TGGCCCGGAACAAATCACTCGAGACATCCCGAATCTTTCGGACAAAGCGT
CP006694_Leptospira_santarosai      TGGTCCTGAACAAATCACCCGTGATATCCCGAATCTTTCGGACAAAGCGT
NC_004342_Leptospira_interroga      TGGACCAGAGCAAATCACGCGCGATATTCCGAATCTTTCGGACAAAGCGT
7-17_kidney                         TGGACCAGAGCAAATCACGCGCGATATTCCGAATCTTTCGGACAAAGCGT
7-18_kidney                         TGGACCAGAGCAAATCACGCGCGATATTCCGAATCTTTCGGACAAAGCGT
CP011934_Leptospira_interrogan      TGGACCGGAACAAATCACGCGCGATATTCCGAATCTTTCGGACAAAGCGT
8-9_kidney                          TGGACCAGAACAAATCACTCGAGATATTCCGAATCTTTCGGACAAAGCGT
AKWX02000023_Leptospira_wolffi      CGGACAAGAGCAGATTACAAGAGATATTCCGAATCTTTCCGACAAGGCCT
AKXE01000001_Leptospira_meyeri      TGGGCAAGAACAAATCACTCGTGACATTCCGAACCTATCGGACAAAGCGT
ANIL01000018_Leptospira_meyeri      TGGACAAGAACAAATCACTCGTGACATTCCAAACCTTTCGGACAAAGCGT
CP000777_Leptospira_biflexa_se      CGGACAAGAACAAATCACTCGTGACATTCCAAACCTTTCGGACAAAGCGT
                                     ** *  ** ** ** **  * ** ** ** ** ** ** ***** ** *

AHMP02000003_Leptospira_kmetyi      TCCGCGACTTGGATGAAACCGGCGTGATCCGCATCGGTGCGGAAGTGAAA
CP015048_Leptospira_borgpeters      TCCGCGACTTGGATGAAACCGGAGTGATCCGAATCGGTGCGGAAGTAAAA
AKWY02000015_Leptospira_noguch      TCCGCGATCTGGATGAAACTGGAGTGATTCGTATCGGTGCGGAAGTAAAA
CP006694_Leptospira_santarosai      TCCGCGACTTGGATGAAACCGGTGTGATCCGTATCGGTGCGGAAGTGAAA
NC_004342_Leptospira_interroga      TCCGTGATTTGGATGAAACCGGAGTAATCCGCATCGGTGCGGAAGTAAAA
7-17_kidney                         TCCGTGATTTGGATGAAACCGGAGTAATCCGCATCGGTGCGGAAGTAAAA
7-18_kidney                         TCCGTGATTTGGATGAAACCGGAGTAATCCGCATCGGTGCGGAAGTAAAA
CP011934_Leptospira_interrogan      TCCGTGATTTGGATGAAACCGGAGTAATCCGAATCGGTGCGGAAGTAAAA
8-9_kidney                          TCCGCGATCTGGATGAAACCGGAGTGATCCGCATCGGTGCGGAAGTGAAA
AKWX02000023_Leptospira_wolffi      TCCGCGATCTAGATGAGACCGGTGTGATTCGCGTCGGAGCAGAAGTGAAA
AKXE01000001_Leptospira_meyeri      TCCGTGATTTGGATGAGTCCGGTGTGATCCGTGTGGGTGCGGAAGTAAAA
ANIL01000018_Leptospira_meyeri      TCCGTGATTTGGATGAATCCGGTGTGATCCGTGTGGGAGCAGAAGTAAAA
CP000777_Leptospira_biflexa_se      TCCGTGATTTGGATGAGTCTGGTGTGATCCGTGTGGGTGCAGAGGTAAAA
                                    **** **  * *****  * ** ** ** **  * ** ** ** ** ***

AHMP02000003_Leptospira_kmetyi      CCGGGCGATATTCTCGTGGGAATGGTGACTCCGAAAGGAGAAACCGATCT
CP015048_Leptospira_borgpeters      CCGGGAGACATTCTCGTGGGAATGGTAACTCCAAAAGGAGAAACCGATCT
AKWY02000015_Leptospira_noguch      CCGGGCGACATTCTCGTGGGAATGGTAACTCCGAAAGGAGAAACCGATCT
CP006694_Leptospira_santarosai      CCGGGCGACATTCTCGTGGGAATGGTAACTCCGAAAGGAGAAACCGATCT
NC_004342_Leptospira_interroga      CCGGGAGACATTCTCGTGGGAATGGTGACTCCAAAAGGCGAAACAGATCT
7-17_kidney                         CCGGGAGACATTCTCGTGGGAATGGTGACTCCAAAAGGCGAAACAGATCT
7-18_kidney                         CCGGGAGACATTCTCGTGGGAATGGTGACTCCAAAAGGCGAAACAGATCT
CP011934_Leptospira_interrogan      CCGGGAGACATTCTCGTGGGAATGGTGACTCCGAAAGGCGAAACCGATCT
8-9_kidney                          CCGGGAGACATTCTCGTGGGAATGGTGACTCCGAAAGGCGAAACAGATCT
AKWX02000023_Leptospira_wolffi      CCGGGAGATATTCTGGTAGGTATGGTGACTCCTAAAGGAGAAACGGACCT
AKXE01000001_Leptospira_meyeri      CCAGGTGATATCCTGGTTGGTATGGTGACTCCAAAAGGAGAAACCGACCT
ANIL01000018_Leptospira_meyeri      CCAGGAGATATCTTGGTTGGAATGGTGACTCCAAAAGGAGAAACTGACCT
CP000777_Leptospira_biflexa_se      CCTGGAGACATCCTAGTTGGGATGGTGACTCCAAAAGGGGAAACAGACCT
                                    ** ** ** **  * ** ** ***** ***** ***** ***** ** **

AHMP02000003_Leptospira_kmetyi      CACACCGGAATACAAACTTCTTCATTCGATTTTCGGTGAGAAGGCGAAAG
CP015048_Leptospira_borgpeters      TACTCCTGAATATAAACTTCTTCATTCCATCTTCGGTGAAAAAGCAAAGG
AKWY02000015_Leptospira_noguch      CACTCCGGAATATAAACTTCTTCATTCTATCTTTGGTGAAAAAGCCAAAG
CP006694_Leptospira_santarosai      TACTCCTGAATACAAACTTCTTCATTCTATCTTTGGTGAAAAAGCCAAGG
NC_004342_Leptospira_interroga      TACACCGGAATACAAACTTCTTCATTCGATCTTCGGTGAGAAAGCGAAAG
7-17_kidney                         TACACCGGAATACAAACTTCTTCATTCGATCTTCGGTGAGAAAGCGAAAG
7-18_kidney                         TACACCGGAATACAAACTTCTTCATTCGATCTTCGGTGAGAAAGCGAAAG
CP011934_Leptospira_interrogan      TACACCGGAATATAAACTTCTTCATTCGATCTTCGGTGAGAAAGCGAAAG
8-9_kidney                          TACACCGGAATACAAACTTCTTCATTCGATCTTCGGTGAGAAAGCGAAAG
AKWX02000023_Leptospira_wolffi      CACTCCTGAATACAAACTTCTTCACTCCATCTTCGGTGAAAAAGCGAAGG
AKXE01000001_Leptospira_meyeri      CACTCCAGAATACAAACTTTTACACTCCATTTTTGGAGAGAAGGCAAAAG
ANIL01000018_Leptospira_meyeri      CACTCCAGAATACAAACTTTTACACTCCATTTTTGGGGAGAAGGCAAAAG
CP000777_Leptospira_biflexa_se      CACACCTGAATACAAACTATTACACTCCATTTTTGGAGAGAAGGCAAAAG
                                     ** ** ***** *****  * ** ** ** ** ** ** ** ** ** *

AHMP02000003_Leptospira_kmetyi      ACGTTCGCGATTCTTCCTTAAGAATGCCGAACGGTTTCGAAGGAACCGTC
CP015048_Leptospira_borgpeters      ACGTTCGCGATTCTTCCTTAAGAATGCCGAACGGTTTCGAAGGAACCGTC
AKWY02000015_Leptospira_noguch      ACGTAAGAGATTCTTCTCTTAGAATGCCGAACGGTTTCGAAGGAACCGTG
CP006694_Leptospira_santarosai      ACGTAAGAGATTCTTCTCTCAGAATGCCGAACGGTTTCGAAGGAACCGTC
NC_004342_Leptospira_interroga      ACGTTCGTGATTCTTCCTTAAGAATGCCGAACGGTTTCGAAGGAACCGTC
7-17_kidney                         ACGTTCGTGATTCTTCCTTAAGAATGCCGAACGGTTTCGAAGGAACCGTC
7-18_kidney                         ACGTTCGTGATTCTTCCTTAAGAATGCCGAACGGTTTCGAAGGAACCGTC
CP011934_Leptospira_interrogan      ACGTTCGTGATTCTTCCCTAAGAATGCCGAACGGTTTCGAAGGAACCGTC
8-9_kidney                          ACGTTCGTGATTCTTCCTTAAGAATGCCGAACGGTTTCGAAGGAACCGTC
AKWX02000023_Leptospira_wolffi      AAGTAAGAGATTCTTCTCTTCGTATGCCGAACGGTTTCGAAGGGACCGTA
AKXE01000001_Leptospira_meyeri      AAGTAAGAGATTCCTCTCTTCGTATGCCAAACGGTTTTGAAGGAACTGTG
ANIL01000018_Leptospira_meyeri      AAGTAAGAGATTCCTCTCTTCGTATGCCAAACGGTTTTGAAGGAACTGTC
CP000777_Leptospira_biflexa_se      AAGTTAGGGATTCCTCACTCCGTATGCCAAACGGTTTCGAAGGAACTGTC
                                    * **  * ***** **  *  * ***** ******** ***** ** ** 

AHMP02000003_Leptospira_kmetyi      ATCGACATCAAACGATTCTCCCGCGAGAACCAAGACGAACTTCCTGCGGG
CP015048_Leptospira_borgpeters      ATCGACATCAAACGTTTCTCACGCGAGAATCAAGACGAACTTCCTGCGGG
AKWY02000015_Leptospira_noguch      ATTGACATCAAAAGATTCTCACGCGAGAACCAAGACGAACTTCCTGCGGG
CP006694_Leptospira_santarosai      ATCGACATCAAACGATTCTCGCGCGAAAACCAAGACGAACTTCCTGCGGG
NC_004342_Leptospira_interroga      ATCGATATTAAAAGATTCTCCCGTGAAAACCAAGACGAACTTCCTGCGGG
7-17_kidney                         ATCGATATTAAAAGATTCTCCCGTGAAAACCAAGACGAACTTCCTGCGGG
7-18_kidney                         ATCGATATTAAAAGATTCTCCCGTGAAAACCAAGACGAACTTCCTGCGGG
CP011934_Leptospira_interrogan      ATCGATATTAAAAGGTTCTCCCGTGAAAACCAAGACGAACTTCCTGCGGG
8-9_kidney                          ATCGATATTAAAAGATTCTCCCGTGAAAACCAAGACGAACTTCCTGCGGG
AKWX02000023_Leptospira_wolffi      ATCGATATCAAACGCTTCTCTCGTGAGAGAGGGGACGAACTTCCTGCCGG
AKXE01000001_Leptospira_meyeri      ATCGATATCAAACGTTATTCCCGTGAAACAGGCGATGAACTCGCCGCTGG
ANIL01000018_Leptospira_meyeri      ATCGATATCAAACGTTATTCCCGTGAAACAGGCGATGAACTCGCTGCTGG
CP000777_Leptospira_biflexa_se      ATCGATATCAAACGTTATTCCCGTGAAACAGGCGATGAACTCGCTGCTGG
                                    ** ** ** *** * *  ** ** ** *     ** *****  * ** **

AHMP02000003_Leptospira_kmetyi      CGTGGAAGAAATGGTGAAAGTCTTCGTTGCCAGAAAGAGAAAACTTCTGG
CP015048_Leptospira_borgpeters      CGTGGAAGAAATGGTAAAAGTTTTCGTCGCCAGAAAGAGAAAACTTCTGG
AKWY02000015_Leptospira_noguch      CGTCGAAGAAATGGTGAAAGTATTTGTAGCTAGAAAGAGAAAACTTCTGG
CP006694_Leptospira_santarosai      CGTCGAAGAAATGGTAAAAGTCTTCGTTGCCAGAAAGAGAAAACTTCTGG
NC_004342_Leptospira_interroga      CGTCGAAGAAATGGTGAAAGTTTTCGTTGCCAGAAAGAGAAAACTTCTGG
7-17_kidney                         CGTCGAAGAAATGGTGAAAGTTTTCGTTGCCAGAAAGAGAAAACTTCTGG
7-18_kidney                         CGTCGAAGAAATGGTGAAAGTTTTCGTTGCCAGAAAGAGAAAACTTCTGG
CP011934_Leptospira_interrogan      CGTCGAAGAAATGGTGAAAGTTTTCGTTGCCAGAAAGAGAAAACTTCTGG
8-9_kidney                          CGTCGAAGAAATGGTGAAAGTTTTCGTTGCCAGAAAGAGAAAACTTCTGG
AKWX02000023_Leptospira_wolffi      CGTGGAAGAAATGGTGAAAGTCTTCGTAGCTCGTAAGCGTAAGCTTCTGG
AKXE01000001_Leptospira_meyeri      CGTGGAAGAAATGGTGAAAGTCTATGTAGCTCGTAAACGGAAACTCCTCG
ANIL01000018_Leptospira_meyeri      CGTGGAAGAAATGGTAAAAGTCTATGTGGCTCGCAAACGGAAACTCCTCG
CP000777_Leptospira_biflexa_se      CGTGGAAGAAATGGTAAAAGTTTACGTGGCTCGCAAACGGAAACTCCTCG
                                    *** *********** ***** *  ** **  * **  * ** ** ** *

AHMP02000003_Leptospira_kmetyi      TCGGAGATAAAATGGCCGGACGTCACGGAAACAAAGGGGTCGTTGCCCGC
CP015048_Leptospira_borgpeters      TCGGGGATAAAATGGCCGGACGTCACGGAAACAAAGGGGTCGTTGCCCGC
AKWY02000015_Leptospira_noguch      TTGGGGATAAAATGGCCGGACGTCACGGAAACAAAGGGGTTGTTGCCCGC
CP006694_Leptospira_santarosai      TCGGAGATAAAATGGCCGGACGTCACGGAAACAAAGGGGTTGTTGCCCGC
NC_004342_Leptospira_interroga      TCGGAGATAAAATGGCCGGACGTCACGGAAACAAAGGGGTAGTCGCCCGC
7-17_kidney                         TCGGAGATAAAATGGCCGGACGTCACGGAAACAAAGGGGTAGTCGCCCGC
7-18_kidney                         TCGGAGATAAAATGGCCGGACGTCACGGAAACAAAGGGGTAGTCGCCCGC
CP011934_Leptospira_interrogan      TCGGAGATAAAATGGCCGGACGTCACGGAAACAAAGGGGTAGTCGCCCGT
8-9_kidney                          TCGGAGATAAAATGGCCGGACGTCACGGAAACAAAGGGGTCGTAGCCCGC
AKWX02000023_Leptospira_wolffi      TCGGAGACAAGATGGCCGGACGTCACGGTAACAAAGGGGTAGTCGCACGT
AKXE01000001_Leptospira_meyeri      TGGGTGATAAGATGGCGGGTCGTCACGGAAACAAAGGGGTCGTTGCTCGA
ANIL01000018_Leptospira_meyeri      TGGGTGATAAGATGGCGGGTCGTCACGGAAACAAAGGGGTCGTAGCTCGT
CP000777_Leptospira_biflexa_se      TGGGTGATAAGATGGCCGGAAGACACGGGAACAAAGGGGTCGTAGCACGT
                                    * ** ** ** ***** **  * ***** *********** ** ** ** 

AHMP02000003_Leptospira_kmetyi      GTGATGGCGGAAGAAGACATGCCTTACATGGAAGACGGAACTCCTTTGGA
CP015048_Leptospira_borgpeters      GTGATGGCCGAAGAAGACATGCCTTATATGGAAGACGGAACTCCTTTGGA
AKWY02000015_Leptospira_noguch      GTGATGGCCGAAGAAGACATGCCTTACATGGAAGACGGAACTCCTCTGGA
CP006694_Leptospira_santarosai      GTGATGGCCGAAGAAGACATGCCTTACATGGAAGACGGAACTCCTTTGGA
NC_004342_Leptospira_interroga      GTTATGGCGGAAGAAGACATGCCTTACATGGAAGACGGAACTCCTTTGGA
7-17_kidney                         GTTATGGCGGAAGAAGACATGCCTTACATGGAAGACGGAACTCCTTTGGA
7-18_kidney                         GTTATGGCGGAAGAAGACATGCCTTACATGGAAGACGGAACTCCTTTGGA
CP011934_Leptospira_interrogan      GTTATGGCGGAAGAAGACATGCCTTACATGGAAGACGGAACTCCTTTGGA
8-9_kidney                          GTTATGGCGGAAGAAGACATGCCTTACATGGAAGACGGAACTCCTTTGGA
AKWX02000023_Leptospira_wolffi      ATCATGGCCGAAGAGGACATGCCTTACATGGAAGACGGTACTCCGATGGA
AKXE01000001_Leptospira_meyeri      GTGATGGCACAAGAAGATATGCCATACATGGAAGATGGAACTCCGGTTGA
ANIL01000018_Leptospira_meyeri      GTGATGGCACAAGAAGATATGCCATACATGGAAGACGGCACTCCGGTTGA
CP000777_Leptospira_biflexa_se      GTGATGGCACAAGAAGATATGCCATACATGGAAGACGGATCTCCAGTTGA
                                     * *****  **** ** ***** ** ******** **  ****  * **

AHMP02000003_Leptospira_kmetyi      CATCGTCTTAAACCCGTTAGGCGTTCCTTCGCGGATGAACCTCGGTCAGA
CP015048_Leptospira_borgpeters      CATCGTCTTAAACCCGTTAGGCGTTCCTTCTCGGATGAATCTCGGTCAGA
AKWY02000015_Leptospira_noguch      CATCGTCTTAAACCCGTTAGGCGTTCCTTCGCGGATGAACCTCGGTCAGA
CP006694_Leptospira_santarosai      CATCGTATTGAATCCGTTAGGCGTTCCTTCGCGGATGAACCTCGGTCAGA
NC_004342_Leptospira_interroga      CATCGTCTTAAACCCGTTAGGCGTTCCTTCACGGATGAACCTCGGTCAGA
7-17_kidney                         CATCGTCTTAAACCCGTTAGGCGTTCCTTCACGGATGAACCTCGGTCAGA
7-18_kidney                         CATCGTCTTAAACCCGTTAGGCGTTCCTTCACGGATGAACCTCGGTCAGA
CP011934_Leptospira_interrogan      CATCGTCTTAAACCCGTTAGGTGTTCCTTCACGGATGAACCTCGGTCAGA
8-9_kidney                          CATCGTCTTAAACCCGTTAGGCGTTCCTTCACGGATGAACCTCGGTCAGA
AKWX02000023_Leptospira_wolffi      TATCGTGTTGAACCCGTTAGGCGTTCCTTCTCGTATGAACCTGGGTCAGA
AKXE01000001_Leptospira_meyeri      TATCGTGCTTAACCCACTTGGGGTTCCTTCAAGGATGAACCTAGGTCAGA
ANIL01000018_Leptospira_meyeri      TATTGTCCTTAACCCACTTGGGGTTCCTTCCAGGATGAACCTAGGTCAGA
CP000777_Leptospira_biflexa_se      CATCGTACTCAACCCACTCGGTGTTCCTTCGCGTATGAACCTCGGTCAGA
                                     ** **  * ** **  * ** ********  * ***** ** *******

AHMP02000003_Leptospira_kmetyi      TTTTCGAAACTCAGTTGGGTTTTGCCGCAAGCAAACTCGGAATTTCTTTT
CP015048_Leptospira_borgpeters      TTTTTGAAACTCAGTTGGGTTTTGCCGCAAGCAAGCTCGGAATTTCTTTT
AKWY02000015_Leptospira_noguch      TCTTCGAAACTCAGTTGGGTTTTGCCGCAAGCAAACTCGGAATTTCTTTT
CP006694_Leptospira_santarosai      TTTTCGAAACTCAGTTGGGTTTTGCCGCGAGCAAACTCGGAATCTCTTTC
NC_004342_Leptospira_interroga      TTTTCGAAACACAACTCGGTTTCGCGGCGAGCAAACTCGGAATTTCTTTT
7-17_kidney                         TTTTCGAAACACAACTCGGTTTCGCGGCGAGCAAACTCGGAATTTCTTTT
7-18_kidney                         TTTTCGAAACACAACTCGGTTTCGCGGCGAGCAAACTCGGAATTTCTTTT
CP011934_Leptospira_interrogan      TTTTCGAAACACAACTCGGTTTCGCGGCGAGCAAACTCGGAATTTCTTTT
8-9_kidney                          TTTTCGAAACACAACTCGGTTTCGCGGCGAGCAAACTCGGAATTTCTTTT
AKWX02000023_Leptospira_wolffi      TTTTCGAAACTCAACTCGGACTTGCTGCAAGCAAGCTGGGAATCAATTTC
AKXE01000001_Leptospira_meyeri      TTTTTGAAACCCAATTGGGCTTCGCTGCCAAAAAACTAGGAATCAACTTT
ANIL01000018_Leptospira_meyeri      TTTTTGAAACACAACTTGGGTTTGCTGCCAAAAAACTAGGAATCAATTTT
CP000777_Leptospira_biflexa_se      TCTTTGAAACTCAACTTGGATTTGCTGCAAAAAAACTAGGGATCAATTTT
                                    * ** ***** **  * **  * ** ** *  ** ** ** **    ** 

AHMP02000003_Leptospira_kmetyi      GAAACTCCGGTGTTCGACGGCGCGGAAGAATCCGACGTGGACAATTTCTG
CP015048_Leptospira_borgpeters      GAAACTCCTGTGTTTGACGGCGCCGAAGAATCCGACGTGGACAACTTCTG
AKWY02000015_Leptospira_noguch      GAAACTCCGGTATTCGACGGCGCGGAAGAAACCGATGTGGACAACTTCTG
CP006694_Leptospira_santarosai      GAAACTCCTGTGTTCGACGGCGCGGAAGAAACCGATGTGGACAACTTCTG
NC_004342_Leptospira_interroga      GAAACTCCGGTGTTCGACGGTGCGGAAGAATCCGACGTGGACAACTTCTG
7-17_kidney                         GAAACTCCGGTGTTCGACGGTGCGGAAGAATCCGACGTGGACAACTTCTG
7-18_kidney                         GAAACTCCGGTGTTCGACGGTGCGGAAGAATCCGACGTGGACAACTTCTG
CP011934_Leptospira_interrogan      GAAACTCCGGTGTTCGACGGTGCGGAAGAATCCGACGTGGACAACTTCTG
8-9_kidney                          GAAACTCCGGTATTCGACGGTGCGGAAGAATCCGACGTGGACAACTTCTG
AKWX02000023_Leptospira_wolffi      GAAACTCCGGTTTTCGACGGAGCTACTGAAGCGGATGTAGAGAAGTATTG
AKXE01000001_Leptospira_meyeri      GAAACTCCAGTGTTCGATGGAGCAACCGAAGGTGACGTTCATGAGTTCTG
ANIL01000018_Leptospira_meyeri      GAAACTCCTGTGTTTGATGGAGCAACTGAAGGGGATGTTCATGAGTTCTG
CP000777_Leptospira_biflexa_se      GAAACCCCTGTGTTTGACGGAGCTTCCGAAGGTGATGTAAACGATTTCTG
                                    ***** ** ** ** ** ** **    ***   ** **  *  * *  **

AHMP02000003_Leptospira_kmetyi      TAAAGAGGCGAATCTCCCTCTGAATTCTAAATTCAAATTGTATGACGGTA
CP015048_Leptospira_borgpeters      TAAGGAAGCGAACCTTCCTCTGAATTCTAAATTCAAACTGTATGACGGTA
AKWY02000015_Leptospira_noguch      TAAAGAAGCGAACCTTCCTCTAAATTCTAAATTCAAATTGTATGACGGTA
CP006694_Leptospira_santarosai      TAAAGAAGCGAACCTTCCTTTGAATTCTAAATTCAAACTTTTCGACGGTA
NC_004342_Leptospira_interroga      TAAAGAGGCAAATCTTCCGTTGAATTCTAAATTCAAATTGTATGACGGTA
7-17_kidney                         TAAAGAGGCAAATCTTCCGTTGAATTCTAAATTCAAATTGTATGACGGTA
7-18_kidney                         TAAAGAGGCAAATCTTCCGTTGAATTCTAAATTCAAATTGTATGACGGTA
CP011934_Leptospira_interrogan      TAAAGAGGCAAATCTTCCGTTGAATTCTAAATTCAAATTGTATGACGGTA
8-9_kidney                          TAAAGAGGCAAATCTTCCGTTGAATTCTAAATTCAAATTGTATGACGGTA
AKWX02000023_Leptospira_wolffi      CAAGGAAGCGAATCTTCCTCTCAGCTCTAAATTCAAATTGTATGATGGAC
AKXE01000001_Leptospira_meyeri      CAAAAAAGCAGGATTACCGGAAAACAGCAAATTTCAGTTGTACGACGGAA
ANIL01000018_Leptospira_meyeri      CAAAAAAGCAGGATTACCGGAAAACAGCAAATTTCAGTTATACGATGGAA
CP000777_Leptospira_biflexa_se      CAAAAAAGCAGGATTACCGGAAAACAGCAAATTTCAGTTATATGATGGAA
                                     **  * **     * **    *     *****  *  * *  ** **  

AHMP02000003_Leptospira_kmetyi      GAACCGGACTTCCTTTTATGAACGAAGTCTTCTGCGGTTATATTTACATC
CP015048_Leptospira_borgpeters      GGACCGGACTTCCTTTTATGAACGAAGTTTTCTGCGGTTATATCTACATC
AKWY02000015_Leptospira_noguch      GAACCGGACTTCCTTTTATGAACGAAGTCTTCTGCGGTTATATCTACATC
CP006694_Leptospira_santarosai      GAACCGGACTTCCTTTTATGAACGAAGTCTTCTGCGGTTATATCTACATT
NC_004342_Leptospira_interroga      GAACCGGACTTCCTTTTATGAACGAAGTTTTCTGCGGTTATATCTACATC
7-17_kidney                         GAACCGGACTTCCTTTTATGAACGAAGTTTTCTGCGGTTATATCTACATC
7-18_kidney                         GAACCGGACTTCCTTTTATGAACGAAGTTTTCTGCGGTTATATCTACATC
CP011934_Leptospira_interrogan      GAACCGGACTTCCTTTTATGAACGAAGTCTTCTGCGGTTATATCTACATC
8-9_kidney                          GAACCGGACTTCCTTTTATGAACGAAGTCTTCTGCGGTTATATCTACATC
AKWX02000023_Leptospira_wolffi      GTACCGGACTTCCGTTCATGAACGAAGTATTCTGCGGATTCATCTACATG
AKXE01000001_Leptospira_meyeri      GAACGGGAGAAAAATTCATCAACCAAGTCTTCTGCGGATACATTTACATG
ANIL01000018_Leptospira_meyeri      GAACGGGAGAAAAATTCATCAACCAAGTCTTCTGCGGATACATTTACATG
CP000777_Leptospira_biflexa_se      GGACTGGTGAAAAATTCATCAACCAAGTATTCTGTGGATACATTTACATG
                                    * ** **       ** ** *** **** ***** ** *  ** ***** 

AHMP02000003_Leptospira_kmetyi      CTGAAACTCGCTCACTTGGTGGAAGACAAGATCCACGCAAGATCGACCGG
CP015048_Leptospira_borgpeters      CTGAAACTCGCTCACTTGGTGGAAGACAAGATCCACGCAAGATCGACCGG
AKWY02000015_Leptospira_noguch      CTGAAACTCGCCCACTTGGTGGAAGACAAGATCCACGCAAGATCGACCGG
CP006694_Leptospira_santarosai      CTGAAACTCGCTCACTTGGTGGAAGACAAGATCCACGCAAGATCGACCGG
NC_004342_Leptospira_interroga      TTAAAACTCGCTCACTTGGTGGAAGACAAGATCCACGCAAGATCGACCGG
7-17_kidney                         TTAAAACTCGCTCACTTGGTGGAAGACAAGATCCACGCAAGATCGACCGG
7-18_kidney                         TTAAAACTCGCTCACTTGGTGGAAGACAAGATCCACGCAAGATCGACCGG
CP011934_Leptospira_interrogan      TTAAAACTCGCTCACTTGGTGGAAGACAAGATCCACGCAAGATCGACCGG
8-9_kidney                          TTAAAACTCGCTCACTTGGTGGAAGACAAGATCCACGCAAGATCGACCGG
AKWX02000023_Leptospira_wolffi      TTGAAACTCGCGCACTTGGTGGATGACAAGATTCACGCACGTTCCACCGG
AKXE01000001_Leptospira_meyeri      TTGAAACTGGCACACTTAGTGGATGACAAAATCCATGCAAGATCCACTGG
ANIL01000018_Leptospira_meyeri      TTGAAACTGGCTCACTTGGTGGATGACAAAATCCATGCAAGATCCACAGG
CP000777_Leptospira_biflexa_se      TTGAAACTGGCTCACTTGGTGGATGACAAAATTCACGCAAGATCCACTGG
                                     * ***** ** ***** ***** ***** ** ** *** * ** ** **

AHMP02000003_Leptospira_kmetyi      GCCTTACTCTTTGGTTACTCAACAACCGCTCGGAGGAAAGGCTCAGTTCG
CP015048_Leptospira_borgpeters      TCCTTACTCTTTGGTTACTCAACAACCGCTCGGAGGAAAGGCTCAGTTCG
AKWY02000015_Leptospira_noguch      GCCATACTCGTTGGTTACTCAACAACCACTCGGAGGAAAGGCTCAGTTTG
CP006694_Leptospira_santarosai      GCCATACTCTCTGGTGACTCAACAACCGCTCGGAGGAAAGGCTCAGTTCG
NC_004342_Leptospira_interroga      ACCTTACTCTCTGGTTACTCAACAACCTCTCGGAGGAAAGGCTCAGTTCG
7-17_kidney                         ACCTTACTCTCTGGTTACTCAACAACCTCTCGGAGGAAAGGCTCAGTTCG
7-18_kidney                         ACCTTACTCTCTGGTTACTCAACAACCTCTCGGAGGAAAGGCTCAGTTCG
CP011934_Leptospira_interrogan      GCCTTACTCTCTGGTTACTCAACAACCTCTTGGAGGAAAGGCTCAGTTTG
8-9_kidney                          GCCTTACTCTCTGGTTACTCAACAACCTCTCGGAGGAAAGGCTCAGTTTG
AKWX02000023_Leptospira_wolffi      ACCTTACTCACTTGTTACTCAGCAACCTCTGGGAGGAAAGGCTCAGTTTG
AKXE01000001_Leptospira_meyeri      ACCTTACTCACTCGTAACGCAACAACCACTGGGTGGTAAGGCGCAGTTCG
ANIL01000018_Leptospira_meyeri      ACCTTACTCACTTGTGACGCAACAACCACTTGGTGGTAAGGCGCAGTTCG
CP000777_Leptospira_biflexa_se      ACCTTACTCACTCGTAACACAACAACCACTGGGTGGTAAGGCGCAGTTCG
                                     ** *****  * ** ** ** ***** ** ** ** ***** ***** *

AHMP02000003_Leptospira_kmetyi      GTGGTCAGCGTCTTGGGGAGATGGAAGTCTGGGCTCTCGAAGC
CP015048_Leptospira_borgpeters      GGGGTCAGCGTCTTGGGGAGATGGAAGTCTGGGCTCTCGAGGC
AKWY02000015_Leptospira_noguch      GGGGGCAGCGTCTTGGGGAAATGGAAGTCTGGGCTCTCGAAGC
CP006694_Leptospira_santarosai      GAGGTCAACGTCTTGGGGAAATGGAAGTGTGGGCTCTCGAGGC
NC_004342_Leptospira_interroga      GGGGTCAGCGTCTTGGAGAGATGGAGGTCTGGGCTCTCGAAGC
7-17_kidney                         GGGGTCAGCGTCTTGGAGAGATGGAGGTCTGGGCTCTCGAAGC
7-18_kidney                         GGGGTCAGCGTCTTGGAGAGATGGAGGTCTGGGCTCTCGAAGC
CP011934_Leptospira_interrogan      GGGGGCAGCGTCTTGGAGAGATGGAGGTCTGGGCTCTCGAAGC
8-9_kidney                          GGGGTCAGCGTCTTGGAGAGATGGAGGTCTGGGCTCTCGAAGC
AKWX02000023_Leptospira_wolffi      GTGGTCAGCGTCTCGGAGAGATGGAGGTTTGGGCTCTCGAAGC
AKXE01000001_Leptospira_meyeri      GGGGACAAAGGTTGGGTGAGATGGAAGTTTGGGCTCTCGAAGC
ANIL01000018_Leptospira_meyeri      GGGGACAAAGGCTTGGGGAAATGGAAGTATGGGCACTCGAAGC
CP000777_Leptospira_biflexa_se      GGGGACAAAGGTTAGGGGAGATGGAAGTTTGGGCACTCGAAGC
                                    * ** **  *  * ** ** ***** ** ***** ***** **
