# Supplementary material for: Prevalence of Orientia tsutsugamushi, Anaplasma phagocytophilum and Leptospira interrogans in striped field mice in Gwangju, Republic of Korea
Source: PLoS One. 2019 Aug 16;14(8):e0215526. doi: 10.1371/journal.pone.0215526 (PMC6697328; doi:10.1371/journal.pone.0215526)
Supplement: S1 File — (ZIP) [file pone.0215526.s002.zip › Supplement_wild rodent_2016/Fig 1/Leptospira rpoB (890bp) wild rodent 2016.phb]

(
(
(
(
(
(
(
AHMP02000003_Leptospira_kmetyi:0.02122,
CP015048_Leptospira_borgpetersenii_serovar_Hardjo:0.03253)
59:0.00428,
(
AKWY02000015_Leptospira_noguchii_serovar_Panama:0.03410,
CP006694_Leptospira_santarosai_serovar_Shermani:0.03309)
95:0.01168)
72:0.00488,
(
AKWX02000023_Leptospira_wolffii_serovar_Khorat:0.07910,
(
(
AKXE01000001_Leptospira_meyeri_serovar_Hardjo:0.02896,
ANIL01000018_Leptospira_meyeri_serovar_Semaranga:0.02703)
99:0.01753,
CP000777_Leptospira_biflexa_serovar_Patoc:0.04686)
100:0.08887)
100:0.05468)
100:0.02989,
8-9_kidney:0.00807)
83:0.00285,
CP011934_Leptospira_interrogans_serovar_Manilae:0.01066)
100:0.00838,
7-18_kidney:0.00000)
46:0.00000,
NC_004342_Leptospira_interrogans_serovar_Lai:0.00000,
7-17_kidney:0.00000)TRICHOTOMY;
