# Supplementary material for: Prevalence of Orientia tsutsugamushi, Anaplasma phagocytophilum and Leptospira interrogans in striped field mice in Gwangju, Republic of Korea
Source: PLoS One. 2019 Aug 16;14(8):e0215526. doi: 10.1371/journal.pone.0215526 (PMC6697328; doi:10.1371/journal.pone.0215526)
Supplement: S1 File — (ZIP) [file pone.0215526.s002.zip › Supplement_wild rodent_2016/Fig 1/Leptospira rpoB (890bp) wild rodent 2016.txt]

>AHMP02000003_Leptospira_kmetyi
tcttccattcacatcgaagaattcgaaatccaagcgagagaaaccaaactcggaccggaacaaatcacaagagatattcc
gaacctttccgacaaggctttccgcgacttggatgaaaccggcgtgatccgcatcggtgcggaagtgaaaccgggcgata
ttctcgtgggaatggtgactccgaaaggagaaaccgatctcacaccggaatacaaacttcttcattcgattttcggtgag
aaggcgaaagacgttcgcgattcttccttaagaatgccgaacggtttcgaaggaaccgtcatcgacatcaaacgattctc
ccgcgagaaccaagacgaacttcctgcgggcgtggaagaaatggtgaaagtcttcgttgccagaaagagaaaacttctgg
tcggagataaaatggccggacgtcacggaaacaaaggggtcgttgcccgcgtgatggcggaagaagacatgccttacatg
gaagacggaactcctttggacatcgtcttaaacccgttaggcgttccttcgcggatgaacctcggtcagattttcgaaac
tcagttgggttttgccgcaagcaaactcggaatttcttttgaaactccggtgttcgacggcgcggaagaatccgacgtgg
acaatttctgtaaagaggcgaatctccctctgaattctaaattcaaattgtatgacggtagaaccggacttccttttatg
aacgaagtcttctgcggttatatttacatcctgaaactcgctcacttggtggaagacaagatccacgcaagatcgaccgg
gccttactctttggttactcaacaaccgctcggaggaaaggctcagttcggtggtcagcgtcttggggagatggaagtct
gggctctcgaagc
>AKWX02000023_Leptospira_wolffii_serovar_Khorat
tcttctatccatatagaagaattcgaaatccaagctcgtgagaccaaactcggacaagagcagattacaagagatattcc
gaatctttccgacaaggccttccgcgatctagatgagaccggtgtgattcgcgtcggagcagaagtgaaaccgggagata
ttctggtaggtatggtgactcctaaaggagaaacggacctcactcctgaatacaaacttcttcactccatcttcggtgaa
aaagcgaaggaagtaagagattcttctcttcgtatgccgaacggtttcgaagggaccgtaatcgatatcaaacgcttctc
tcgtgagagaggggacgaacttcctgccggcgtggaagaaatggtgaaagtcttcgtagctcgtaagcgtaagcttctgg
tcggagacaagatggccggacgtcacggtaacaaaggggtagtcgcacgtatcatggccgaagaggacatgccttacatg
gaagacggtactccgatggatatcgtgttgaacccgttaggcgttccttctcgtatgaacctgggtcagattttcgaaac
tcaactcggacttgctgcaagcaagctgggaatcaatttcgaaactccggttttcgacggagctactgaagcggatgtag
agaagtattgcaaggaagcgaatcttcctctcagctctaaattcaaattgtatgatggacgtaccggacttccgttcatg
aacgaagtattctgcggattcatctacatgttgaaactcgcgcacttggtggatgacaagattcacgcacgttccaccgg
accttactcacttgttactcagcaacctctgggaggaaaggctcagtttggtggtcagcgtctcggagagatggaggttt
gggctctcgaagc
>AKWY02000015_Leptospira_noguchii_serovar_Panama
tcttccatccacatcgaagaattcgaaatccaagcaagagaaacaaagcttggcccggaacaaatcactcgagacatccc
gaatctttcggacaaagcgttccgcgatctggatgaaactggagtgattcgtatcggtgcggaagtaaaaccgggcgaca
ttctcgtgggaatggtaactccgaaaggagaaaccgatctcactccggaatataaacttcttcattctatctttggtgaa
aaagccaaagacgtaagagattcttctcttagaatgccgaacggtttcgaaggaaccgtgattgacatcaaaagattctc
acgcgagaaccaagacgaacttcctgcgggcgtcgaagaaatggtgaaagtatttgtagctagaaagagaaaacttctgg
ttggggataaaatggccggacgtcacggaaacaaaggggttgttgcccgcgtgatggccgaagaagacatgccttacatg
gaagacggaactcctctggacatcgtcttaaacccgttaggcgttccttcgcggatgaacctcggtcagatcttcgaaac
tcagttgggttttgccgcaagcaaactcggaatttcttttgaaactccggtattcgacggcgcggaagaaaccgatgtgg
acaacttctgtaaagaagcgaaccttcctctaaattctaaattcaaattgtatgacggtagaaccggacttccttttatg
aacgaagtcttctgcggttatatctacatcctgaaactcgcccacttggtggaagacaagatccacgcaagatcgaccgg
gccatactcgttggttactcaacaaccactcggaggaaaggctcagtttggggggcagcgtcttggggaaatggaagtct
gggctctcgaagc
>AKXE01000001_Leptospira_meyeri_serovar_Hardjo
tcttccatccacattgaagaattcgaaatccaagctcgtgagacgaaacttgggcaagaacaaatcactcgtgacattcc
gaacctatcggacaaagcgttccgtgatttggatgagtccggtgtgatccgtgtgggtgcggaagtaaaaccaggtgata
tcctggttggtatggtgactccaaaaggagaaaccgacctcactccagaatacaaacttttacactccatttttggagag
aaggcaaaagaagtaagagattcctctcttcgtatgccaaacggttttgaaggaactgtgatcgatatcaaacgttattc
ccgtgaaacaggcgatgaactcgccgctggcgtggaagaaatggtgaaagtctatgtagctcgtaaacggaaactcctcg
tgggtgataagatggcgggtcgtcacggaaacaaaggggtcgttgctcgagtgatggcacaagaagatatgccatacatg
gaagatggaactccggttgatatcgtgcttaacccacttggggttccttcaaggatgaacctaggtcagatttttgaaac
ccaattgggcttcgctgccaaaaaactaggaatcaactttgaaactccagtgttcgatggagcaaccgaaggtgacgttc
atgagttctgcaaaaaagcaggattaccggaaaacagcaaatttcagttgtacgacggaagaacgggagaaaaattcatc
aaccaagtcttctgcggatacatttacatgttgaaactggcacacttagtggatgacaaaatccatgcaagatccactgg
accttactcactcgtaacgcaacaaccactgggtggtaaggcgcagttcgggggacaaaggttgggtgagatggaagttt
gggctctcgaagc
>ANIL01000018_Leptospira_meyeri_serovar_Semaranga
tcatccattcacattgaagaattcgaaatccaagctcgtgagacgaaacttggacaagaacaaatcactcgtgacattcc
aaacctttcggacaaagcgttccgtgatttggatgaatccggtgtgatccgtgtgggagcagaagtaaaaccaggagata
tcttggttggaatggtgactccaaaaggagaaactgacctcactccagaatacaaacttttacactccatttttggggag
aaggcaaaagaagtaagagattcctctcttcgtatgccaaacggttttgaaggaactgtcatcgatatcaaacgttattc
ccgtgaaacaggcgatgaactcgctgctggcgtggaagaaatggtaaaagtctatgtggctcgcaaacggaaactcctcg
tgggtgataagatggcgggtcgtcacggaaacaaaggggtcgtagctcgtgtgatggcacaagaagatatgccatacatg
gaagacggcactccggttgatattgtccttaacccacttggggttccttccaggatgaacctaggtcagatttttgaaac
acaacttgggtttgctgccaaaaaactaggaatcaattttgaaactcctgtgtttgatggagcaactgaaggggatgttc
atgagttctgcaaaaaagcaggattaccggaaaacagcaaatttcagttatacgatggaagaacgggagaaaaattcatc
aaccaagtcttctgcggatacatttacatgttgaaactggctcacttggtggatgacaaaatccatgcaagatccacagg
accttactcacttgtgacgcaacaaccacttggtggtaaggcgcagttcgggggacaaaggcttggggaaatggaagtat
gggcactcgaagc
>CP000777_Leptospira_biflexa_serovar_Patoc
tcttccatccacattgaagaattcgaaatccaagctcgggaaacgaaactcggacaagaacaaatcactcgtgacattcc
aaacctttcggacaaagcgttccgtgatttggatgagtctggtgtgatccgtgtgggtgcagaggtaaaacctggagaca
tcctagttgggatggtgactccaaaaggggaaacagacctcacacctgaatacaaactattacactccatttttggagag
aaggcaaaagaagttagggattcctcactccgtatgccaaacggtttcgaaggaactgtcatcgatatcaaacgttattc
ccgtgaaacaggcgatgaactcgctgctggcgtggaagaaatggtaaaagtttacgtggctcgcaaacggaaactcctcg
tgggtgataagatggccggaagacacgggaacaaaggggtcgtagcacgtgtgatggcacaagaagatatgccatacatg
gaagacggatctccagttgacatcgtactcaacccactcggtgttccttcgcgtatgaacctcggtcagatctttgaaac
tcaacttggatttgctgcaaaaaaactagggatcaattttgaaacccctgtgtttgacggagcttccgaaggtgatgtaa
acgatttctgcaaaaaagcaggattaccggaaaacagcaaatttcagttatatgatggaaggactggtgaaaaattcatc
aaccaagtattctgtggatacatttacatgttgaaactggctcacttggtggatgacaaaattcacgcaagatccactgg
accttactcactcgtaacacaacaaccactgggtggtaaggcgcagttcgggggacaaaggttaggggagatggaagttt
gggcactcgaagc
>CP006694_Leptospira_santarosai_serovar_Shermani
tcttccattcacatcgaagagttcgaaatccaagcaagagaaactaaacttggtcctgaacaaatcacccgtgatatccc
gaatctttcggacaaagcgttccgcgacttggatgaaaccggtgtgatccgtatcggtgcggaagtgaaaccgggcgaca
ttctcgtgggaatggtaactccgaaaggagaaaccgatcttactcctgaatacaaacttcttcattctatctttggtgaa
aaagccaaggacgtaagagattcttctctcagaatgccgaacggtttcgaaggaaccgtcatcgacatcaaacgattctc
gcgcgaaaaccaagacgaacttcctgcgggcgtcgaagaaatggtaaaagtcttcgttgccagaaagagaaaacttctgg
tcggagataaaatggccggacgtcacggaaacaaaggggttgttgcccgcgtgatggccgaagaagacatgccttacatg
gaagacggaactcctttggacatcgtattgaatccgttaggcgttccttcgcggatgaacctcggtcagattttcgaaac
tcagttgggttttgccgcgagcaaactcggaatctctttcgaaactcctgtgttcgacggcgcggaagaaaccgatgtgg
acaacttctgtaaagaagcgaaccttcctttgaattctaaattcaaacttttcgacggtagaaccggacttccttttatg
aacgaagtcttctgcggttatatctacattctgaaactcgctcacttggtggaagacaagatccacgcaagatcgaccgg
gccatactctctggtgactcaacaaccgctcggaggaaaggctcagttcggaggtcaacgtcttggggaaatggaagtgt
gggctctcgaggc
>CP011934_Leptospira_interrogans_serovar_Manilae
tcttccattcacattgaagagttcgaaatccaagcaagagaaacaaaacttggaccggaacaaatcacgcgcgatattcc
gaatctttcggacaaagcgttccgtgatttggatgaaaccggagtaatccgaatcggtgcggaagtaaaaccgggagaca
ttctcgtgggaatggtgactccgaaaggcgaaaccgatcttacaccggaatataaacttcttcattcgatcttcggtgag
aaagcgaaagacgttcgtgattcttccctaagaatgccgaacggtttcgaaggaaccgtcatcgatattaaaaggttctc
ccgtgaaaaccaagacgaacttcctgcgggcgtcgaagaaatggtgaaagttttcgttgccagaaagagaaaacttctgg
tcggagataaaatggccggacgtcacggaaacaaaggggtagtcgcccgtgttatggcggaagaagacatgccttacatg
gaagacggaactcctttggacatcgtcttaaacccgttaggtgttccttcacggatgaacctcggtcagattttcgaaac
acaactcggtttcgcggcgagcaaactcggaatttcttttgaaactccggtgttcgacggtgcggaagaatccgacgtgg
acaacttctgtaaagaggcaaatcttccgttgaattctaaattcaaattgtatgacggtagaaccggacttccttttatg
aacgaagtcttctgcggttatatctacatcttaaaactcgctcacttggtggaagacaagatccacgcaagatcgaccgg
gccttactctctggttactcaacaacctcttggaggaaaggctcagtttggggggcagcgtcttggagagatggaggtct
gggctctcgaagc
>CP015048_Leptospira_borgpetersenii_serovar_Hardjo
tcttccattcacatcgaagaattcgaaatccaagcgagagaaaccaaactcggaccggaacaaatcacaagagatattcc
gaacctttcggacaaagcgttccgcgacttggatgaaaccggagtgatccgaatcggtgcggaagtaaaaccgggagaca
ttctcgtgggaatggtaactccaaaaggagaaaccgatcttactcctgaatataaacttcttcattccatcttcggtgaa
aaagcaaaggacgttcgcgattcttccttaagaatgccgaacggtttcgaaggaaccgtcatcgacatcaaacgtttctc
acgcgagaatcaagacgaacttcctgcgggcgtggaagaaatggtaaaagttttcgtcgccagaaagagaaaacttctgg
tcggggataaaatggccggacgtcacggaaacaaaggggtcgttgcccgcgtgatggccgaagaagacatgccttatatg
gaagacggaactcctttggacatcgtcttaaacccgttaggcgttccttctcggatgaatctcggtcagatttttgaaac
tcagttgggttttgccgcaagcaagctcggaatttcttttgaaactcctgtgtttgacggcgccgaagaatccgacgtgg
acaacttctgtaaggaagcgaaccttcctctgaattctaaattcaaactgtatgacggtaggaccggacttccttttatg
aacgaagttttctgcggttatatctacatcctgaaactcgctcacttggtggaagacaagatccacgcaagatcgaccgg
tccttactctttggttactcaacaaccgctcggaggaaaggctcagttcgggggtcagcgtcttggggagatggaagtct
gggctctcgaggc
>NC_004342_Leptospira_interrogans_serovar_Lai
tcttccattcacattgaagagttcgaaatccaagcaagagaaaccaagcttggaccagagcaaatcacgcgcgatattcc
gaatctttcggacaaagcgttccgtgatttggatgaaaccggagtaatccgcatcggtgcggaagtaaaaccgggagaca
ttctcgtgggaatggtgactccaaaaggcgaaacagatcttacaccggaatacaaacttcttcattcgatcttcggtgag
aaagcgaaagacgttcgtgattcttccttaagaatgccgaacggtttcgaaggaaccgtcatcgatattaaaagattctc
ccgtgaaaaccaagacgaacttcctgcgggcgtcgaagaaatggtgaaagttttcgttgccagaaagagaaaacttctgg
tcggagataaaatggccggacgtcacggaaacaaaggggtagtcgcccgcgttatggcggaagaagacatgccttacatg
gaagacggaactcctttggacatcgtcttaaacccgttaggcgttccttcacggatgaacctcggtcagattttcgaaac
acaactcggtttcgcggcgagcaaactcggaatttcttttgaaactccggtgttcgacggtgcggaagaatccgacgtgg
acaacttctgtaaagaggcaaatcttccgttgaattctaaattcaaattgtatgacggtagaaccggacttccttttatg
aacgaagttttctgcggttatatctacatcttaaaactcgctcacttggtggaagacaagatccacgcaagatcgaccgg
accttactctctggttactcaacaacctctcggaggaaaggctcagttcgggggtcagcgtcttggagagatggaggtct
gggctctcgaagc
>7-17_kidney
TCTTCCATTCACATTGAAGAGTTCGAAATCCAAGCAAGAGAAACCAAGCTTGGACCAGAGCAAATCACGCGCGATATTCC
GAATCTTTCGGACAAAGCGTTCCGTGATTTGGATGAAACCGGAGTAATCCGCATCGGTGCGGAAGTAAAACCGGGAGACA
TTCTCGTGGGAATGGTGACTCCAAAAGGCGAAACAGATCTTACACCGGAATACAAACTTCTTCATTCGATCTTCGGTGAG
AAAGCGAAAGACGTTCGTGATTCTTCCTTAAGAATGCCGAACGGTTTCGAAGGAACCGTCATCGATATTAAAAGATTCTC
CCGTGAAAACCAAGACGAACTTCCTGCGGGCGTCGAAGAAATGGTGAAAGTTTTCGTTGCCAGAAAGAGAAAACTTCTGG
TCGGAGATAAAATGGCCGGACGTCACGGAAACAAAGGGGTAGTCGCCCGCGTTATGGCGGAAGAAGACATGCCTTACATG
GAAGACGGAACTCCTTTGGACATCGTCTTAAACCCGTTAGGCGTTCCTTCACGGATGAACCTCGGTCAGATTTTCGAAAC
ACAACTCGGTTTCGCGGCGAGCAAACTCGGAATTTCTTTTGAAACTCCGGTGTTCGACGGTGCGGAAGAATCCGACGTGG
ACAACTTCTGTAAAGAGGCAAATCTTCCGTTGAATTCTAAATTCAAATTGTATGACGGTAGAACCGGACTTCCTTTTATG
AACGAAGTTTTCTGCGGTTATATCTACATCTTAAAACTCGCTCACTTGGTGGAAGACAAGATCCACGCAAGATCGACCGG
ACCTTACTCTCTGGTTACTCAACAACCTCTCGGAGGAAAGGCTCAGTTCGGGGGTCAGCGTCTTGGAGAGATGGAGGTCT
GGGCTCTCGAAGC
>7-18_kidney
TCTTCCATTCACATTGAAGAGTTCGAAATCCAAGCAAGAGAAACCAAGCTTGGACCAGAGCAAATCACGCGCGATATTCC
GAATCTTTCGGACAAAGCGTTCCGTGATTTGGATGAAACCGGAGTAATCCGCATCGGTGCGGAAGTAAAACCGGGAGACA
TTCTCGTGGGAATGGTGACTCCAAAAGGCGAAACAGATCTTACACCGGAATACAAACTTCTTCATTCGATCTTCGGTGAG
AAAGCGAAAGACGTTCGTGATTCTTCCTTAAGAATGCCGAACGGTTTCGAAGGAACCGTCATCGATATTAAAAGATTCTC
CCGTGAAAACCAAGACGAACTTCCTGCGGGCGTCGAAGAAATGGTGAAAGTTTTCGTTGCCAGAAAGAGAAAACTTCTGG
TCGGAGATAAAATGGCCGGACGTCACGGAAACAAAGGGGTAGTCGCCCGCGTTATGGCGGAAGAAGACATGCCTTACATG
GAAGACGGAACTCCTTTGGACATCGTCTTAAACCCGTTAGGCGTTCCTTCACGGATGAACCTCGGTCAGATTTTCGAAAC
ACAACTCGGTTTCGCGGCGAGCAAACTCGGAATTTCTTTTGAAACTCCGGTGTTCGACGGTGCGGAAGAATCCGACGTGG
ACAACTTCTGTAAAGAGGCAAATCTTCCGTTGAATTCTAAATTCAAATTGTATGACGGTAGAACCGGACTTCCTTTTATG
AACGAAGTTTTCTGCGGTTATATCTACATCTTAAAACTCGCTCACTTGGTGGAAGACAAGATCCACGCAAGATCGACCGG
ACCTTACTCTCTGGTTACTCAACAACCTCTCGGAGGAAAGGCTCAGTTCGGGGGTCAGCGTCTTGGAGAGATGGAGGTCT
GGGCTCTCGAAGC
>8-9_kidney
TCTTCCATTCACATCGAAGAGTTCGAAATCCAAGCAAGAGAAACAAAACTTGGACCAGAACAAATCACTCGAGATATTCC
GAATCTTTCGGACAAAGCGTTCCGCGATCTGGATGAAACCGGAGTGATCCGCATCGGTGCGGAAGTGAAACCGGGAGACA
TTCTCGTGGGAATGGTGACTCCGAAAGGCGAAACAGATCTTACACCGGAATACAAACTTCTTCATTCGATCTTCGGTGAG
AAAGCGAAAGACGTTCGTGATTCTTCCTTAAGAATGCCGAACGGTTTCGAAGGAACCGTCATCGATATTAAAAGATTCTC
CCGTGAAAACCAAGACGAACTTCCTGCGGGCGTCGAAGAAATGGTGAAAGTTTTCGTTGCCAGAAAGAGAAAACTTCTGG
TCGGAGATAAAATGGCCGGACGTCACGGAAACAAAGGGGTCGTAGCCCGCGTTATGGCGGAAGAAGACATGCCTTACATG
GAAGACGGAACTCCTTTGGACATCGTCTTAAACCCGTTAGGCGTTCCTTCACGGATGAACCTCGGTCAGATTTTCGAAAC
ACAACTCGGTTTCGCGGCGAGCAAACTCGGAATTTCTTTTGAAACTCCGGTATTCGACGGTGCGGAAGAATCCGACGTGG
ACAACTTCTGTAAAGAGGCAAATCTTCCGTTGAATTCTAAATTCAAATTGTATGACGGTAGAACCGGACTTCCTTTTATG
AACGAAGTCTTCTGCGGTTATATCTACATCTTAAAACTCGCTCACTTGGTGGAAGACAAGATCCACGCAAGATCGACCGG
GCCTTACTCTCTGGTTACTCAACAACCTCTCGGAGGAAAGGCTCAGTTTGGGGGTCAGCGTCTTGGAGAGATGGAGGTCT
GGGCTCTCGAAGC
