# Supplementary material for: Prevalence of Orientia tsutsugamushi, Anaplasma phagocytophilum and Leptospira interrogans in striped field mice in Gwangju, Republic of Korea
Source: PLoS One. 2019 Aug 16;14(8):e0215526. doi: 10.1371/journal.pone.0215526 (PMC6697328; doi:10.1371/journal.pone.0215526)
Supplement: S1 File — (ZIP) [file pone.0215526.s002.zip › Supplement_wild rodent_2016/S1 Table.xlsx]

## Sheet: PCR results
			Scrub typhus				Anaplasmosis		Leptospirosis					Scrub typhus			Anaplasmosis		Leptospirosis				Scrub typhus			Anaplasmosis		Leptospirosis
lane	no.	specimen	16S C-PCR	TSUTSU detection Kit	56BO N-PCR	IFA (IgG)	groEL N-PCR	ankA N-PCR	rpoB N-PCR	LipL32 N-PCR	PHA		specimen	16S C-PCR	TSUTSU detection Kit	56BO N-PCR	groEL N-PCR	ankA N-PCR	rpoB N-PCR	LipL32 N-PCR		specimen	16S C-PCR	TSUTSU detection Kit	56BO N-PCR	groEL N-PCR	ankA N-PCR	rpoB N-PCR	LipL32 N-PCR	gyrB C-PCR
1	6-1	blood	0	0	0	0	0	1	0	0	0		spleen	0	0	0	0	1	0	0		kidney	0	0	0	0	0	0	0	0
2	6-2	blood	0	0	0	0	0	0	0	0	0		spleen	0	0	0	0	0	0	0		kidney	0	0	0	0	0	0	0	0
3	6-3	blood	0	0	0	0	0	0	0	0	0		spleen	0	0	0	0	0	0	0		kidney	0	0	0	0	0	0	0	0
4	6-4	blood	0	0	0	0	0	0	0	0	0		spleen	0	0	0	0	0	0	0		kidney	0	0	0	0	0	0	0	0
5	6-5	blood	0	0	0	0	0	0	0	0	0		spleen	0	0	0	0	0	0	0		kidney	0	0	0	0	0	0	0	0
6	6-6	blood	0	0	0	128	1	1	0	0	0		spleen	0	0	0	0	0	0	0		kidney	0	0	0	0	0	0	0	0
7	6-7	blood	0	0	0	64	0	1	0	0	0		spleen	0	0	0	0	0	0	0		kidney	0	0	0	0	0	0	0	0
8	6-8	blood	0	0	0	0	0	0	0	0	0		spleen	0	0	0	0	0	0	0		kidney	0	0	0	0	0	0	0	0
9	6-9	blood	0	0	0	0	0	0	0	0	0		spleen	0	0	0	0	0	0	0		kidney	0	0	0	0	0	0	0	0
10	6-10	blood	0	0	0	0	0	0	0	0	0		spleen	0	0	0	0	0	0	0		kidney	0	0	0	0	0	0	0	0
11	6-11	blood	0	0	0	0	0	0	0	0	0		spleen	0	0	0	0	0	0	0		kidney	0	0	0	0	0	0	0	0
12	6-12	blood	0	0	0	0	0	0	0	0	0		spleen	0	0	0	0	0	0	0		kidney	0	0	0	0	0	0	0	0
13	6-13	blood	0	0	0	0	0	0	0	0	0		spleen	0	0	0	0	0	0	0		kidney	0	0	0	0	0	0	0	0
14	6-14	blood	0	0	0	0	0	0	0	0	0		spleen	0	0	0	0	0	0	0		kidney	0	0	0	0	0	0	0	0
15	6-15	blood	0	0	0	0	0	0	0	0	0		spleen	0	0	0	0	0	0	0		kidney	0	0	0	0	0	0	0	0
16	6-16	blood	0	0	0	0	0	0	0	0	0		spleen	0	0	0	0	0	0	0		kidney	0	0	0	0	0	0	0	0
17	7-1	blood	0	0	0	0	0	0	0	0	0		spleen	0	0	0	0	0	0	0		kidney	0	0	0	0	0	0	0	0
18	7-2	blood	0	0	0	0	0	0	0	0	0		spleen	0	0	0	0	0	0	0		kidney	0	0	0	0	0	0	0	0
19	7-3	blood	0	0	0	0	0	0	0	0	0		spleen	0	0	0	0	0	0	0		kidney	0	0	0	0	0	0	0	0
20	7-4	blood	0	0	0	16	0	0	0	0	0		spleen	0		0	0	0	0	0		kidney	0	0	0	0	0	0	0	0
21	7-5	blood	0	0	0	0	0	0	0	0	0		spleen	0	0	0	0	0	0	0		kidney	0	0	0	0	0	0	0	0
22	7-6	blood	0	0	0	0	0	0	0	0	0		spleen	0	0	0	0	0	0	0		kidney	0	0	0	0	0	0	0	0
23	7-7	blood	0	0	0	0	0	0	0	0	0		spleen	0	0	0	0	0	0	0		kidney	0	0	0	0	0	0	0	0
24	7-8	blood	0	0	0	0	0	0	0	0	0		NA	-	-	-	-	-	-	-		kidney	0	0	0	0	0	0	0	0
25	7-9	blood	0	0	0	0	0	0	0	0	0		spleen	0	0	0	0	0	0	0		kidney	0	0	0	0	0	0	0	0
26	7-10	NA	-	-	-	-	-	-	-	-			spleen	0	0	0	0	0	0	0		kidney	0	0	0	0	0	0	0	0
27	7-11	blood	0	0	0	0	0	0	0	0	0		spleen	0	0	0	0	0	0	0		kidney	0	0	0	0	0	0	0	0
28	7-12	blood	0	0	0	0	0	0	0	0	0		spleen	0	0	0	0	0	0	0		kidney	0	0	0	0	0	0	0	0
29	7-13	blood	0	0	0	16	0	0	0	0	0		spleen	0	0	0	0	0	0	0		kidney	0	0	0	0	0	0	0	0
30	7-14	blood	0	0	0	0	0	0	0	0	0		spleen	0	0	0	0	0	0	0		kidney	0	0	0	0	0	0	0	0
31	7-15	blood	0	0	0	0	0	0	0	0	0		spleen	0	0	0	0	0	0	0		kidney	0	0	0	0	0	0	0	0
32	7-16	blood	0	0	0	0	0	0	0	0	0		spleen	0	0	0	0	0	0	0		kidney	0	0	0	0	0	0	0	0
33	7-17	blood	0	0	0	16	0	0	0	0	1:160		spleen	0	0	0	0	0	0	0		kidney	0	0	0	0	0	1	1	1
34	7-18	blood	0	0	0	32	0	0	0	0	0		spleen	0	0	0	0	0	0	0		kidney	0	0	0	0	0	1	1	1
35	8-1	blood	0	0	0	0	0	0	0	0	0		spleen	0	0	0	0	1	0	0		kidney	0	0	0	0	0	0	0	0
36	8-2	blood	0	0	0	0	1	1	0	0	0		spleen	0	0	0	0	1	0	0		kidney	0	0	0	0	0	0	0	0
37	8-3	blood	0	0	0	0	1	0	0	0	0		spleen	0	0	0	0	0	0	0		kidney	0	0	0	0	0	0	0	0
38	8-4	blood	0	0	0	0	0	0	0	0	0		spleen	0	0	0	0	0	0	0		kidney	0	0	0	0	0	0	0	0
39	8-5	blood	0	0	0	0	0	0	0	0	0		spleen	0	0	0	0	0	0	0		kidney	0	0	0	0	0	0	0	0
40	8-6	blood	0	0	0	0	0	0	0	0	0		spleen	0	0	0	0	1	0	0		kidney	0	0	0	0	1	0	0	0
41	8-7	blood	0	0	0	256	0	0	0	0	0		spleen	0	0	0	0	0	0	0		kidney	0	0	0	0	0	0	0	0
42	8-8	blood	0	0	0	0	0	0	0	0	0		spleen	0	0	0	0	0	0	0		kidney	0	0	0	0	0	0	0	0
43	8-9	blood	0	0	0	64	0	0	0	0	0		NA	-	-	-	-	-	-	-		kidney	0	0	0	0	0	1	0	0
44	8-10	blood	0	0	0	0	0	0	0	0	0		spleen	0	0	0	0	1	0	0		kidney	0	0	0	0	0	0	0	0
45	8-11	blood	0	0	0	0	0	0	0	0	0		spleen	0	0	0	0	0	0	0		kidney	0	0	0	0	0	0	0	0
46	8-12	blood	0	0	0	0	1	0	0	0	0		spleen	0	0	0	0	1	0	0		kidney	0	0	0	0	0	0	0	0
47	8-13	blood	0	0	0	0	0	0	0	0	0		spleen	0	0	0	0	0	0	0		kidney	0	0	0	0	0	0	0	0
		46	0	0	0	8	4	4	0	0	1		45	0	0	0	0	6	0	0		47	0	0	0	0	1	3	2	2
